# Supplementary material for: On growth and form of irregular coiled-shell of a terrestrial snail: Plectostoma concinnum (Fulton, 1901) (Mollusca: Caenogastropoda: Diplommatinidae)
Source: PeerJ. 2014 May 15;2:e383. doi: 10.7717/peerj.383 (PMC4034611; doi:10.7717/peerj.383)
Supplement: File S2 [file peerj-02-383-s002.txt]

The file size is larger than 35 MB. Please find this file at
(http://dx.doi.org/10.6084/m9.figshare.960018)
