# Supplementary material for: On growth and form of irregular coiled-shell of a terrestrial snail: Plectostoma concinnum (Fulton, 1901) (Mollusca: Caenogastropoda: Diplommatinidae)
Source: PeerJ. 2014 May 15;2:e383. doi: 10.7717/peerj.383 (PMC4034611; doi:10.7717/peerj.383)
Supplement: File S4 [file peerj-02-383-s004.zip]

Archive with 9 entries (9 files):
- Supplemental Information File S4. Raw data for analysis in Parts 1, 2 and 3, and the R scripts/Appendix File S3 2D arc length and 3D arc length.csv
- Supplemental Information File S4. Raw data for analysis in Parts 1, 2 and 3, and the R scripts/On growth and form of two heteromorphic terrestrial gastropod snails R.R
- Supplemental Information File S4. Raw data for analysis in Parts 1, 2 and 3, and the R scripts/Part 1 growth rate.csv
- Supplemental Information File S4. Raw data for analysis in Parts 1, 2 and 3, and the R scripts/Part 2a aperture form changes.csv
- Supplemental Information File S4. Raw data for analysis in Parts 1, 2 and 3, and the R scripts/Part 2b animal orientation.csv
- Supplemental Information File S4. Raw data for analysis in Parts 1, 2 and 3, and the R scripts/Part 2b curvature and torsion.csv
- Supplemental Information File S4. Raw data for analysis in Parts 1, 2 and 3, and the R scripts/Part 3a correlation between number of ribs on spire and tuba part.csv
- Supplemental Information File S4. Raw data for analysis in Parts 1, 2 and 3, and the R scripts/Part 3a Ribs and arc length on spire 20122013.csv
- Supplemental Information File S4. Raw data for analysis in Parts 1, 2 and 3, and the R scripts/Part 3b Switching growth mode.csv
