# Supplementary material for: On growth and form of irregular coiled-shell of a terrestrial snail: Plectostoma concinnum (Fulton, 1901) (Mollusca: Caenogastropoda: Diplommatinidae)
Source: PeerJ. 2014 May 15;2:e383. doi: 10.7717/peerj.383 (PMC4034611; doi:10.7717/peerj.383)
Supplement: File S4 [file peerj-02-383-s004.zip › Supplemental Information File S4. Raw data for analysis in Parts 1, 2 and 3, and the R scripts/Appendix File S3 2D arc length and 3D arc length.csv]

specimen_interval	2D interval distance	3D measurement
127_9	0.091	0.089
127_10	0.093	0.090
127_11	0.116	0.109
127_12	0.117	0.089
127_13	0.117	0.096
127_14	0.103	0.098
127_15	0.099	0.103
127_16	0.126	0.103
127_17	0.133	0.112
127_18	0.108	0.079
127_19	0.111	0.088
127_20	0.119	0.102
127_21	0.110	0.107
127_22	0.127	0.112
127_23	0.125	0.120
127_24	0.114	0.094
127_25	0.134	0.112
127_26	0.089	0.085
127_27	0.119	0.102
127_28	0.109	0.096
127_29	0.112	0.107
127_30	0.124	0.108
127_31	0.077	0.097
127_32	0.132	0.089
127_33	0.121	0.107
127_34	0.116	0.099
127_35	0.146	0.126
127_36	0.119	0.115
127_37	0.132	0.123
127_38	0.113	0.109
127_39	0.116	0.141
127_40	0.136	0.152
127_41	0.131	0.123
127_42	0.133	0.130
127_43	0.146	0.141
127_44	0.157	0.150
127_45	0.172	0.156
127_46	0.155	0.145
127_47	0.124	0.116
127_50	0.188	0.172
127_51	0.152	0.121
127_52	0.158	0.159
127_53	0.179	0.154
127_54	0.214	0.183
127_55	0.213	0.192
127_56	0.171	0.175
127_57	0.208	0.207
127_58	0.152	0.173
127_59	0.207	0.211
127_60	0.223	0.193
127_61	0.204	0.172
127_62	0.281	0.192
127_63	0.168	0.164
127_64	0.191	0.195
127_65	0.125	0.141
127_66	0.129	0.132
127_67	0.145	0.131
127_68	0.133	0.105
127_69	0.131	0.130
127_70	0.154	0.134
127_71	0.160	0.152
127_72	0.150	0.128
127_75	0.226	0.213
127_76	0.274	0.250
127_77	0.363	0.327
127_78	0.472	0.448
127_79	0.459	0.431
85_4	0.091	0.073
85_5	0.102	0.076
85_6	0.125	0.093
85_7	0.112	0.104
85_8	0.100	0.106
85_9	0.121	0.084
85_10	0.103	0.111
85_11	0.099	0.112
85_12	0.128	0.072
85_13	0.102	0.107
85_14	0.108	0.094
85_15	0.094	0.101
85_16	0.124	0.090
85_17	0.112	0.089
85_18	0.114	0.101
85_19	0.107	0.089
85_20	0.140	0.090
85_21	0.121	0.136
85_22	0.129	0.104
85_23	0.130	0.100
85_24	0.144	0.114
85_25	0.137	0.136
85_26	0.145	0.141
85_27	0.150	0.127
85_28	0.134	0.114
85_29	0.141	0.097
85_30	0.115	0.120
85_31	0.136	0.112
85_32	0.148	0.136
85_33	0.138	0.123
85_34	0.128	0.127
85_35	0.151	0.116
85_36	0.141	0.131
85_37	0.148	0.127
85_38	0.176	0.135
85_39	0.158	0.168
85_40	0.150	0.113
85_41	0.148	0.108
85_42	0.152	0.141
85_43	0.162	0.136
85_44	0.149	0.115
85_45	0.171	0.118
85_46	0.160	0.139
85_47	0.179	0.134
85_48	0.184	0.148
85_49	0.172	0.195
85_50	0.162	0.181
85_51	0.142	0.145
85_52	0.180	0.186
85_53	0.207	0.210
85_55	0.195	0.196
85_56	0.174	0.164
85_57	0.219	0.199
85_58	0.177	0.200
85_59	0.231	0.198
85_60	0.222	0.195
85_61	0.184	0.222
85_62	0.190	0.198
85_63	0.179	0.145
85_64	0.180	0.159
85_65	0.133	0.151
85_66	0.150	0.136
85_67	0.137	0.139
85_68	0.122	0.131
85_69	0.143	0.140
85_70	0.132	0.109
85_71	0.164	0.126
85_72	0.137	0.126
85_73	0.173	0.132
85_74	0.232	0.189
85_75	0.244	0.255
85_76	0.202	0.263
85_77	0.354	0.228
85_78	0.452	0.374
85_79	0.497	0.431
85_80	0.479	0.494
85_81	0.470	0.481
85_82	0.289	0.363
85_83	0.130	0.310
85_84	0.068	0.191
85_85	0.119	0.072
85_86	0.181	0.101
85_87	0.292	0.212
85_88	0.325	0.335
85_89	0.366	0.303
85_90	0.347	0.337
85_91	0.439	0.357
125_7	0.132	0.093
125_8	0.054	0.089
125_9	0.047	0.091
125_10	0.050	0.111
125_11	0.091	0.101
125_12	0.075	0.102
125_13	0.132	0.148
125_14	0.127	0.083
125_15	0.106	0.106
125_16	0.080	0.092
125_17	0.057	0.098
125_18	0.111	0.084
125_19	0.122	0.098
125_20	0.148	0.095
125_21	0.102	0.118
125_22	0.143	0.111
125_23	0.103	0.117
125_24	0.128	0.106
125_25	0.083	0.092
125_26	0.053	0.105
125_27	0.124	0.112
125_28	0.138	0.124
125_29	0.115	0.126
125_30	0.116	0.108
125_31	0.138	0.119
125_32	0.173	0.106
125_33	0.152	0.134
125_34	0.136	0.119
125_35	0.133	0.139
125_36	0.142	0.134
125_37	0.134	0.113
125_38	0.169	0.117
125_39	0.159	0.123
125_40	0.152	0.130
125_41	0.125	0.127
125_42	0.161	0.130
125_43	0.137	0.106
125_44	0.134	0.118
125_45	0.149	0.128
125_46	0.148	0.120
125_47	0.143	0.115
125_48	0.155	0.121
125_49	0.155	0.131
125_50	0.177	0.137
125_51	0.202	0.125
125_52	0.151	0.127
125_53	0.161	0.135
125_54	0.104	0.147
125_55	0.141	0.137
125_56	0.192	0.178
125_57	0.201	0.166
125_58	0.175	0.170
125_59	0.161	0.168
125_60	0.175	0.160
125_61	0.194	0.134
125_62	0.212	0.174
125_63	0.192	0.172
125_64	0.175	0.196
125_65	0.218	0.163
125_66	0.206	0.185
125_67	0.277	0.201
125_68	0.185	0.191
125_69	0.145	0.160
125_70	0.102	0.185
125_71	0.149	0.167
125_72	0.192	0.140
125_73	0.111	0.148
125_74	0.064	0.160
125_75	0.125	0.140
125_76	0.141	0.145
125_77	0.101	0.137
125_78	0.137	0.109
125_79	0.142	0.174
125_80	0.128	0.144
125_81	0.186	0.143
125_82	0.200	0.142
125_83	0.214	0.174
125_84	0.264	0.186
125_85	0.267	0.254
125_86	0.361	0.282
125_87	0.362	0.331
125_88	0.497	0.351
125_89	0.487	0.479
125_90	0.430	0.460
125_91	0.410	0.401
125_92	0.407	0.368
125_93	0.210	0.213
125_94	0.043	0.056
125_95	0.093	0.086
125_96	0.268	0.328
125_97	0.064	0.073
125_98	0.380	0.361
125_99	0.289	0.296
125_100	0.192	0.215
125_101	0.094	0.090
125_103	0.241	0.301
125_104	0.450	0.339
