# Supplementary material for: On growth and form of irregular coiled-shell of a terrestrial snail: Plectostoma concinnum (Fulton, 1901) (Mollusca: Caenogastropoda: Diplommatinidae)
Source: PeerJ. 2014 May 15;2:e383. doi: 10.7717/peerj.383 (PMC4034611; doi:10.7717/peerj.383)
Supplement: File S4 [file peerj-02-383-s004.zip › Supplemental Information File S4. Raw data for analysis in Parts 1, 2 and 3, and the R scripts/Part 1 growth rate.csv]

Specimen ID	growth stage before growth experiment	ontogeny aixs before growth experiment	Growth experiment period	total ontogeny axis length growth during the experiment	total number of ribs growth during the experiment	ontogeny axis length growth per day	number of ribs growth per day
GK1-100	spire	10.751	2 days	0.7047	1	0.3524	0.5
GK1-104	spire	13.337	2 days	0.6062	2	0.3031	1
GK1-105	spire	10.307	2 days	0.81	4	0.405	2
GK1-109	spire	11.831	2 days	0.3769	1	0.1884	0.5
GK1-111	spire	7.524	2 days	0.3873	2	0.1937	1
GK1-116	spire	12.443	2 days	1.179	2	0.5895	1
GK1-119	spire	7.528	2 days	0.5137	2	0.2569	1
GK1-77	spire	13.364	2 days	0.9077	3	0.4538	1.5
GK1-80	spire	7.424	2 days	0.4948	3	0.2474	1.5
GK1-86	spire	5.866	2 days	0.2668	2	0.1334	1
GK1-87	spire	11.95	2 days	0.3088	1	0.1544	0.5
GK1-88	spire	6.597	2 days	0.141	1	0.0705	0.5
GK1-91	spire	7.595	2 days	0.519	3	0.2595	1.5
GK1-93	spire	12.204	2 days	0.8759	2	0.438	1
GK1-94	spire	9.151	2 days	0.8871	5	0.4435	2.5
GK1-99	spire	12.514	2 days	1.1959	2	0.598	1
GK2-124	spire	10.736	3 days	1.4684	2	0.4895	0.6667
GK2-127	spire	11.685	3 days	0.5945	2	0.1982	0.6667
GK2-130	spire	9.226	3 days	0.5926	5	0.1975	1.6667
GP3-51	spire	10.244	11 days	3.4458	17	0.3133	1.5455
GP3-62	spire	10.561	11 days	0.1376	1	0.0125	0.0909
GP3-63	spire	6.627	11 days	3.6997	25	0.3363	2.2727
GP4-132	spire	10.591	4 days	0.5302	3	0.1325	0.75
GP4-137	spire	12.319	4 days	1.1471	5	0.2868	1.25
GP4-144	spire	10.656	4 days	0.5087	2	0.1272	0.5
GP4-145	spire	8.007	4 days	0.2124	2	0.0531	0.5
GP4-147	spire	10.018	4 days	0.9557	6	0.2389	1.5
GP4-151	spire	8.131	4 days	0.5015	3	0.1254	0.75
GP4-154	spire	10.487	4 days	0.9965	3	0.2491	0.75
GP4-159	spire	6.004	4 days	0.7103	3	0.1776	0.75
GK1-76	tuba	15.371	2 days	0.3165	1	0.1583	0.5
GK1-85	tuba	14.812	2 days	0.7862	1	0.3931	0.5
GK2-120	tuba	15.055	3 days	0.4905	2	0.1635	0.6667
GK2-121	tuba	16.101	3 days	0.5737	2	0.1912	0.6667
GK2-122	tuba	13.169	3 days	1.0014	5	0.3338	1.6667
GK2-123	tuba	14.591	3 days	0.552	3	0.184	1
GK2-125	tuba	16.728	3 days	0.5472	2	0.1824	0.6667
GK2-128	tuba	14.386	3 days	1.0375	3	0.3458	1
GK2-129	tuba	13.851	3 days	0.5737	3	0.1912	1
GK2-131	tuba	13.192	3 days	0.4303	3	0.1434	1
GP1-1	tuba	16.338	13 days	0.8141	3	0.0626	0.2308
GP1-10	tuba	17.479	13 days	1.5794	5	0.1215	0.3846
GP1-12	tuba	16.503	13 days	1.0651	3	0.0819	0.2308
GP1-6	tuba	14.649	13 days	0.9237	3	0.0711	0.2308
GP1-7	tuba	13.581	13 days	2.5349	11	0.195	0.8462
GP1-8	tuba	16.07	13 days	0.82	2	0.0631	0.1538
GP2-19	tuba	17.07	13 days	0.8061	3	0.062	0.2308
GP2-20	tuba	17.089	13 days	0.9084	6	0.0699	0.4615
GP2-21	tuba	14.83	13 days	1.2935	5	0.0995	0.3846
GP3-28	tuba	14.915	11 days	1.1553	5	0.105	0.4545
GP3-33	tuba	15.983	11 days	0.4087	4	0.0372	0.3636
GP3-35	tuba	13.558	11 days	0.8207	5	0.0746	0.4545
GP3-37	tuba	11.831	11 days	2.3747	12	0.2159	1.0909
GP3-46	tuba	16.598	11 days	1.018	4	0.0925	0.3636
GP3-47	tuba	15.449	11 days	1.107	5	0.1006	0.4545
GP3-53	tuba	15.882	11 days	0.9976	6	0.0907	0.5455
GP3-60	tuba	14.553	11 days	0.1652	3	0.015	0.2727
GP3-68	tuba	13.87	11 days	2.0118	10	0.1829	0.9091
GP4-133	tuba	13.578	4 days	0.8896	3	0.2224	0.75
GP4-136	tuba	13.31	4 days	0.3086	3	0.0772	0.75
GP4-142	tuba	12.755	4 days	1.2193	8	0.3048	2
GP4-152	tuba	12.747	4 days	0.2341	2	0.0585	0.5
GP4-155	tuba	14.215	4 days	0.2161	2	0.054	0.5
GP4-160	tuba	12.795	4 days	0.8644	5	0.2161	1.25
GP4-161	tuba	14.143	4 days	0.9867	5	0.2467	1.25
