# Supplementary material for: On growth and form of irregular coiled-shell of a terrestrial snail: Plectostoma concinnum (Fulton, 1901) (Mollusca: Caenogastropoda: Diplommatinidae)
Source: PeerJ. 2014 May 15;2:e383. doi: 10.7717/peerj.383 (PMC4034611; doi:10.7717/peerj.383)
Supplement: File S4 [file peerj-02-383-s004.zip › Supplemental Information File S4. Raw data for analysis in Parts 1, 2 and 3, and the R scripts/Part 2a aperture form changes.csv]

Specimens	apertures	perimeter	length	stage	A1	B1	C1	D1	E1	F1	A2	B2	C2	D2	E2	F2	A3	B3	C3	D3	E3	F3	A4	B4	C4	D4	E4	F4	A5	B5	C5	D5	E5	F5	AO	CO	EO	scale
GK2-131	131_02.002_EFA.001	2.24412091	13.351	constriction	0.6423226	0.027891323	0.015944749	0.019384112	0.000727738	-1.49E-08	0.003871521	-0.00406774	0.007203146	-0.005683812	1.49E-08	-0.017978333	0.001471117	0.00972571	-0.007870445	0.495560676	-0.022572489	0.023978302	-0.006301337	0.002320829	3.38E-08	0.029090352	0.017209103	-2.56E-05	0.001714421	8.42E-09	0.016229739	-0.010362146	-0.002809277	-0.001400742	0.63075328	0.512869388	0.375553048	1.638048213
GK2-131	131_04.002_EFA.001	1.930444563	13.192	constriction	0.608484626	0.015245569	0.013632518	0.002918034	0.008537983	0	0.00984511	-0.009724012	0.011452165	-0.00195764	-1.49E-08	0.011663932	0.003890524	0.006403293	0.007334057	0.523118973	-0.006871075	0.004220066	0.002374733	-0.005677527	5.67E-08	0.01835008	-0.029220348	0.001823824	0.001088344	-1.97E-08	-0.036033817	0.029079117	0.001968643	0.002434118	0.544025233	0.398589005	0.196166795	1.889285499
GK2-131	131_06.002_EFA	1.993232365	12.401	constriction	0.617236733	0.023472413	0.017165547	-0.000956811	0.011309846	1.86E-08	0.018629415	-0.019675085	0.016598102	-0.007503519	-1.30E-08	0.0068198	-0.014918558	-0.001039426	0.004948337	0.515701473	0.004066619	0.010462557	0.00368099	-0.003428109	1.95E-08	0.028984398	-0.010922837	0.004983192	-0.002156126	-1.12E-09	0.009353613	0.014572505	-0.009722487	-0.003011927	-0.022734897	0.694914546	0.237000827	1.830295047
GK2-131	131_07.002_EFA_EFA	2.130875773	11.937	constriction	0.621690929	0.015412293	0.024587076	-0.000285995	0.01400695	-7.45E-09	-0.009065975	0.011345392	-0.009732513	0.003497847	-1.49E-08	-0.005973989	0.013631626	8.94E-05	-0.006131432	0.512006581	-0.003810811	-0.001018298	0.00740427	0.00114917	-6.18E-09	-0.014018543	0.007169018	-0.005689621	-0.000273864	-1.55E-08	0.025629912	0.002240555	0.005224388	-0.000332476	-0.324106245	0.698254542	0.2021185	1.705570389
GK2-131	131_09.002_EFA	2.27338967	10.988	spire	0.622007489	0.008103564	0.028797921	-0.000285322	0.010431496	-3.73E-09	0.005105431	-0.005504391	0.002850597	-0.000684158	-7.45E-09	0.009091077	-0.000589418	-0.002426545	0.008959879	0.511746109	-0.003965788	0.000573654	0.008529318	0.005992047	-5.83E-09	0.021760387	-0.004865607	0.00655935	-0.003682036	2.09E-08	0.028530436	-0.004677719	-0.000529991	-0.001715922	-0.815277854	0.114495677	0.156997537	1.599240974
GK2-131	131_11.002_EFA	2.230444273	10.292	spire	0.606773913	0.003421904	0.030752851	-0.001268687	0.010045016	1.30E-08	0.004955805	-0.000836771	-0.000403026	0.004684377	-1.68E-08	0.003424537	-0.003814553	-0.005143449	0.004562292	0.52459383	0.003763537	-0.008006122	0.005310952	0.010368407	-3.13E-09	-0.001288804	-0.014022144	0.016349094	0.001062688	1.50E-08	0.033972312	-0.006013897	-0.002373806	-0.001408314	-0.635990466	-0.483148152	0.109278654	1.62995234
GK2-131	131_14.002_EFA	2.134238536	9.863	spire	0.581761956	0.000494741	0.018668	-0.002133937	0.004774495	0	0.006201382	0.009910537	-0.004982014	0.002424402	0	-0.000960289	0.018736964	-0.007443597	-0.000257092	0.547147989	0.007376707	-0.006608473	0.000442522	0.011473842	-8.58E-11	-0.024898259	-0.009749002	0.008384619	0.002304164	1.27E-08	0.035873998	-0.015610689	0.011990885	-0.004251005	-0.058280968	-0.709908734	0.070012915	1.696637414
GK1-85	85_03.002_EFA	2.393816159	14.812	Tuba	0.664911568	0.010117167	0.031633347	0.01446797	0.012472183	-7.45E-09	-0.003806298	0.00702193	-0.001582114	0.000184139	0	-0.003103546	-0.022698265	-0.002472618	-0.000310703	0.478725165	-0.025779812	0.003150909	-0.004279966	0.004498097	2.84E-09	-0.05028053	-0.032648455	0.012767714	-0.002189299	2.97E-08	0.026272099	-0.018978693	0.026279058	-0.006947189	-0.040253855	-0.134516843	0.944992128	1.588510595
GK1-85	85_04.002_EFA	2.395297513	14.446	Tuba	0.678982854	0.014460378	0.027228398	0.018480858	0.007667744	0	0.006507388	-0.005592461	0.002161669	0.000229741	3.73E-09	-0.002113627	0.016155621	0.001100087	-0.003795919	0.468803883	-0.03398047	0.013222707	-0.005649917	0.008950423	1.36E-08	0.047167774	0.026903206	-0.004954146	0.001033525	-1.89E-08	0.044798035	-0.022448268	0.022999736	-0.008550153	0.102696684	0.256044426	0.932086671	1.595188028
GK1-85	85_05.002_EFA	2.245567821	14.121	Tuba	0.658825159	0.01974518	0.026054744	0.022145011	0.00372198	4.66E-09	0.000234419	0.003850233	-0.001657209	0.005017527	-6.75E-09	-0.004197462	0.015027974	-0.001832584	-0.002658487	0.48314777	-0.029796965	0.016073795	-0.008129467	0.006725608	-1.49E-08	0.025813382	0.027880602	-0.008441061	-0.003106662	-3.80E-09	0.025245111	-0.001029249	0.010077326	-0.001983031	0.308336398	0.480258087	0.707437066	1.659543061
GK1-85	85_06.002_EFA	2.164967268	13.829	Tuba	0.667738497	0.023324529	0.025449958	0.027933767	0.001607792	-3.47E-08	0.007661987	0.003912122	0.002777656	0.00248563	-1.58E-08	-0.001793856	0.010382736	-0.004214772	-0.004966998	0.476698428	-0.031437054	0.021394802	-0.015179905	0.009697418	-7.47E-09	0.040962197	0.014843794	0.00485776	-0.00787651	-3.69E-09	0.004787626	0.003013005	-0.006653781	-0.003250852	0.354574488	0.631754934	0.519969153	1.730604203
GK1-85	85_07.002_EFA	2.107968053	13.648	Tuba	0.665985882	0.018410055	0.026208773	0.022859562	0.003704248	7.45E-09	0.003070354	-0.007838663	0.001377509	-0.003848878	1.12E-08	0.004740362	0.011564001	0.002014002	0.00114912	0.477952808	-0.025257314	0.009715616	-0.011980099	0.007374909	1.51E-08	0.022979274	0.017158516	0.004518718	-0.011579764	-1.23E-09	-0.000634647	0.014743895	0.002562512	0.002334313	0.315407545	0.661926462	0.455480282	1.76390353
GK1-85	85_09.001_EFA	1.727931108	13.46157506	constriction	0.606245637	-0.00296829	0.0085423	0.000849304	0.003304674	1.49E-08	0.003629276	-0.009984147	0.003672997	0.000126186	-1.49E-08	0.007586651	0.007760048	-6.72E-05	0.003855916	0.525050998	0.001644089	0.003938778	-6.36E-06	-0.004264438	-2.71E-08	0.020203533	0.002221063	-0.002889962	0.002778733	-2.96E-08	-0.026944065	0.005263339	-0.004291362	0.000331465	0.150128813	0.496465446	0.290887802	2.075839617
GK1-85	85_11.001_EFA	2.049390857	13.04257671	constriction	0.64069277	0.004249169	0.023800232	0.005392217	0.005694384	1.86E-08	-0.000336981	0.001623638	0.001847571	-0.002447085	2.61E-08	0.012053	-0.011009131	-0.006221129	0.000768431	0.496821463	-0.009790883	0.02014656	-0.002471144	-0.000624817	3.09E-08	0.029014237	-0.013262534	0.004054219	-0.004435487	1.24E-08	0.014609932	0.022382852	-0.000756852	0.001974688	-0.311467697	0.628217345	0.325977137	1.788588403
GK1-85	85_13.001_EFA	2.236958698	12.09365427	spire	0.630467713	0.008224571	0.026545923	0.007487274	0.011016541	2.24E-08	0.006794571	-0.003324882	0.00625283	-0.00293759	2.61E-08	0.007872798	-0.014373193	-0.003998066	0.001926241	0.504878879	-0.01917045	0.005076624	0.001292311	0.003059136	9.09E-09	0.015546942	-0.011793327	0.005179755	0.002221959	1.40E-08	0.026161375	0.007880787	0.004539706	-0.00157222	-0.791355902	0.090326005	0.289700104	1.630009702
GK1-85	85_15.001_EFA	2.266108475	11.14482331	spire	0.619059682	0.009698416	0.028816335	0.002167734	0.013894806	0	0.00370736	-0.004715308	0.000367735	3.63E-05	-2.98E-08	0.001383817	-0.0073905	-0.005729902	0.004341612	0.514182866	-0.00807027	-0.004481586	0.001851951	0.006799553	4.91E-10	0.005440938	-0.015528577	0.007719357	-0.002406364	7.43E-09	0.031092823	-0.00919427	-0.005786916	-0.001773549	-0.608723596	-0.567059355	0.200871054	1.605758919
GK1-85	85_17.001_EFA	2.252316441	10.5889925	spire	0.607391596	0.00179555	0.02691065	0.000280414	0.010584748	7.45E-09	0.008480939	0.00207813	0.001199649	0.002856758	7.45E-09	0.0052752	0.008871079	-0.004055706	0.004658599	0.524060547	-0.006139957	-0.007922985	0.002851164	0.01058952	5.66E-09	-0.014451833	-0.005789755	0.004658794	0.000971887	1.13E-08	0.04209315	-0.005892255	0.004426198	0.00257833	-0.206106622	-0.754503166	0.193551385	1.611297076
GK1-85	85_19.001_EFA	2.250914123	10.11289979	spire	0.602075398	0.000872123	0.023217361	-0.001506684	0.007351949	-7.45E-09	-0.007424233	0.008710281	-0.004970594	0.006405299	2.24E-08	-0.002485187	-0.000364286	0.000942471	0.000901705	0.528687656	0.004243746	-0.005568746	0.005350211	0.008059275	1.44E-08	-0.012915242	-0.01904662	0.003982344	-0.001254412	-4.18E-09	0.043702371	0.002227972	0.00566455	0.001519496	0.193530739	-0.755171789	0.111259658	1.608741673
GK1-86	86_07.002_EFA	1.381758269	5.35	spire	0.594222009	-0.013398545	-0.007598036	0.000610267	-0.005215319	0	-0.001470669	-0.006680676	0.004451413	0.000684178	5.96E-08	-0.003240383	0.003934989	0.002892138	-0.00735145	0.535674989	0.015310902	0.02692995	-0.011106255	-0.012374297	2.45E-09	-0.037211187	-0.012084223	-0.008311369	0.000648943	-7.04E-09	0.026430041	-0.018870709	0.000893828	0.000177906	0.210199965	0.377125537	-0.07002804	2.631379945
GK1-86	86_10.002_EFA	1.305112488	4.911	spire	0.60139823	-0.010097948	-0.005570356	0.000712399	-0.000230839	2.98E-08	-0.000375439	-0.014649977	0.008515809	0.001085413	1.49E-08	-0.007884914	0.001658597	0.008816074	-0.003149004	0.529283047	0.003531163	0.018835168	-0.009478758	-0.013948431	6.47E-09	-0.027454313	0.003360606	-0.009712688	-0.006481762	3.69E-09	0.010032602	-0.019760763	0.007919242	-0.000433984	-0.166866918	0.370809031	-0.080752325	2.774460704
GK1-86	86_13.001_EFA	1.263229257	4.508732382	spire	0.591855288	-0.012660747	0.003462624	-0.008287603	-0.004084722	2.98E-08	-0.001076787	-0.018392127	0.012148808	0.003469397	-5.96E-08	-0.009908833	-0.00720208	0.00329095	0.005509427	0.537817121	0.014981825	0.005209441	0.000772114	-0.011482897	-2.92E-08	-0.025415156	0.018801095	-0.011532579	0.000282067	2.63E-08	-0.018250462	-0.011848981	0.002675399	-0.005943949	-0.372902861	0.101008165	-0.064152284	2.862161848
GK1-88	88_01.002_EFA	1.489653518	6.738	spire	0.591825247	-0.010922111	-0.012077807	0.002654706	-0.004990062	0	0.000750606	0.002845519	-0.0007824	0.008196601	1.49E-08	-0.004709269	0.016547784	-0.003264596	-0.010908909	0.5378443	0.016285375	0.024408719	-0.014564454	-0.005341411	5.03E-09	-0.009954124	0.002106823	0.00235642	0.002636643	8.53E-09	0.026122633	-0.003594729	0.004055322	-0.00763492	-0.455093841	-0.106355845	-0.046212822	2.429710659
GK1-88	88_03.002_EFA	1.471575211	6.437	spire	0.592593789	-0.008868397	-0.002095796	0.001305629	-0.001077882	-7.45E-09	0.009090263	0.010331235	-0.00109178	0.006646539	1.49E-08	0.000937661	0.017141204	-0.008949014	-0.010603652	0.537146688	0.010243825	0.016967615	-0.005727408	-0.004045007	1.36E-08	-0.003392256	-0.023190994	0.001000079	0.000881989	-1.28E-08	0.004716921	-0.00830552	0.00478828	-0.001985458	-0.327378256	-0.352763483	-0.015671586	2.449330122
GK1-88	88_06.002_EFA	1.398411807	5.923	spire	0.583659351	-0.014508625	-0.008105538	0.002374945	-0.000790838	2.98E-08	0.00213159	0.002948171	0.000337248	0.002379767	2.98E-08	-0.003000876	0.012290825	-0.007455086	-0.012038102	0.545369267	0.014406208	0.017630346	-0.016667673	-0.002884532	-2.04E-08	-0.036705896	-0.01628281	-0.001779453	-0.006176518	4.21E-08	0.029398352	-0.020206347	0.008714365	0.002845781	0.115488064	-0.419952333	0.003685705	2.597579326
GK1-88	88_09.002_EFA	1.310513945	5.436	spire	0.598261058	-0.020173989	-0.002532556	0.000828266	-0.001331692	-1.49E-08	-0.001108794	-0.004976824	0.005179823	0.001223056	1.49E-08	-0.008422835	0.009598332	0.000543231	-0.007328716	0.532058537	0.019114658	0.025846979	-0.016241215	-0.008441277	3.81E-09	-0.036571532	-0.011032997	-0.007035828	-0.005464034	-1.77E-08	0.043517709	-0.022573376	0.001485838	0.001239012	0.395454429	-0.111916066	-0.01029465	2.789140358
GK1-88	88_12.001_EFA	1.280077785	4.961621541	spire	0.582530081	-0.015381258	-0.001450687	-0.001385176	-0.001342739	-2.98E-08	0.005304666	-0.011208203	0.010902602	0.001009635	-4.47E-08	-0.003562954	-5.93E-05	-0.000615466	-0.005402658	0.546426594	0.02363589	0.016206544	-0.008653965	-0.010657881	-3.62E-08	-0.025054999	-0.000206688	0.006749726	-0.006508349	-1.92E-08	0.028046269	-0.023206223	-0.00420225	0.004611405	0.254153118	0.306065334	-0.048183347	2.825338015
GK1-94	94_01.002_EFA	2.156230323	10.034	spire	0.589584172	0.000144824	0.014119791	-0.001840056	0.000842821	2.98E-08	0.001806314	0.007168565	-0.003700317	0.004670335	1.49E-08	2.02E-05	0.0150786	-0.009277049	-0.00572597	0.539888799	0.009088296	6.76E-05	-0.001672091	0.008140324	2.49E-08	0.006043645	-0.007536704	0.01011626	0.00493315	2.08E-08	0.058571309	-0.01107166	0.013976688	-0.004197703	0.612688179	-0.361665708	0.001346906	1.684264303
GK1-94	94_04.002_EFA	2.053976145	9.525	spire	0.581265032	-0.010229939	0.001815945	-0.002732956	-0.003800169	0	0.005801827	0.011479	-0.001319938	0.00216805	1.49E-08	-0.004614498	0.017799612	-0.007060088	-0.012766008	0.547615767	0.015120682	0.009426873	-0.010989612	0.003290364	7.76E-09	-0.027940057	-0.005613588	-0.000637049	0.001859303	2.29E-08	0.054938607	-0.021176916	0.006737453	0.003239077	0.631985958	-0.095195605	-0.031026621	1.771058235
GK1-94	94_06.002_EFA	2.004271619	9.146	spire	0.582431912	-0.004880009	0.002898052	-0.003338909	-0.004212008	2.10E-08	0.006672756	0.011120053	-0.00257509	0.004223408	5.12E-09	0.008577481	0.018817186	-0.010863259	-0.012208767	0.546518624	0.011897499	0.010104354	-0.003985242	-0.000979909	3.75E-09	-0.0137716	-0.01536455	-0.008211083	-0.000322328	-3.70E-09	0.049554057	-0.021269914	0.010948649	-0.000127238	0.597706896	0.212814367	-0.037355041	1.813797659
GK1-94	94_08.002_EFA	1.963327625	8.754	spire	0.582476497	-0.010222309	0.007746602	-0.010455608	-0.002172343	2.61E-08	0.017488031	0.016998848	-0.00360031	0.007183108	1.12E-08	0.004022374	0.020177653	-0.01514388	-0.010141776	0.546476781	0.015515061	0.003057541	0.00069226	0.004635998	-1.29E-08	-0.005480336	-0.022650929	0.000120298	0.000129684	-4.60E-08	0.045023743	-0.018114328	0.012821915	0.001276904	0.332769565	0.516682269	0.002989473	1.856449268
GK1-94	94_10.002_EFA	1.890271234	8.397	spire	0.596591771	-0.00528051	0.012147481	-0.005665855	0.000962704	3.73E-09	0.0101149	0.016255595	-0.004551168	0.007365173	-3.73E-09	0.001784939	0.022976946	-0.010930592	-0.012007025	0.533547223	0.018841695	0.007097136	-0.004201476	0.002672335	9.51E-10	-0.006067595	-0.018429691	0.006203127	0.002641259	-2.28E-08	0.044061393	-0.011101121	0.006716356	-0.002148774	-0.01079844	0.615407521	-0.007837703	1.926357065
GK1-94	94_13.002_EFA	1.807703968	7.722	spire	0.600751817	-0.00117618	0.012251246	-0.006461963	0.002550547	-1.86E-08	0.001453153	0.019114934	-0.012157815	0.012153964	-7.45E-09	-0.00727653	0.02917577	-0.009723988	-0.010701704	0.529852509	0.026031192	0.005232458	-0.002740021	-4.48E-05	-7.29E-09	-0.006890859	-0.018586395	0.005733178	-0.002235539	4.07E-08	0.018330777	-0.013785847	0.003281868	-0.00161658	-0.516328943	0.308828133	-0.006527184	2.015619933
GK1-94	94_16.001_EFA	1.680686819	7.146614288	spire	0.583086312	-0.000810849	-0.00508644	-0.000935441	-0.007671127	-3.73E-09	0.017413653	0.008496783	0.00088895	-0.001061469	-3.73E-09	0.010338319	0.009864191	-0.008153311	-0.01048143	0.545905352	0.009331799	0.018095091	-0.006891261	-0.005769143	-1.36E-08	-0.006060443	-0.012838129	-0.0036659	-0.008489446	1.44E-08	0.053662926	-0.026424909	0.003566282	-0.00268285	-0.496052566	-0.18435218	-0.036513081	2.165985953
