# Supplementary material for: On growth and form of irregular coiled-shell of a terrestrial snail: Plectostoma concinnum (Fulton, 1901) (Mollusca: Caenogastropoda: Diplommatinidae)
Source: PeerJ. 2014 May 15;2:e383. doi: 10.7717/peerj.383 (PMC4034611; doi:10.7717/peerj.383)
Supplement: File S4 [file peerj-02-383-s004.zip › Supplemental Information File S4. Raw data for analysis in Parts 1, 2 and 3, and the R scripts/Part 2b animal orientation.csv]

From Segment	To Segment	stage	Rotation X	Rotation Y	Rotation Z	ontogeny axis
S31	S30	spire	2.3	-13.5	-7.8	9.902003969
S30	S29	spire	4	-12.9	-12.5	9.942882395
S29	S28	spire	4.2	-16	-10.5	9.997169679
S28	S27	spire	3.3	-14.2	-9.1	10.06768944
S27	S26	spire	1.05	-12.2	-7	10.11429073
S26	S25	spire	0.9	-15.4	-4.8	10.15345317
S25	S24	spire	5.4	-14	-10.1	10.22249477
S24	S23	spire	5.3	-12.2	-12.1	10.3165271
S23	S22	spire	1.2	-15.6	-8.1	10.37663917
S22	S21	spire	3.6	-11.8	-11.6	10.51733737
S21	S20	spire	4.3	-8	-8.4	10.56247502
S20	S19	spire	0.5	-9.5	-4.3	10.66012917
S19	S18	spire	2.5	-11.4	-5.2	10.79286283
S18	S17	spire	1.9	-10.1	-6.3	10.92558777
S17	S16	spire	1.2	-8.1	-4.8	11.07801837
S16	S15	spire	1.3	-9	-6.6	11.13556292
S15	S14	spire	4.3	-9.1	-10.4	11.19518117
S14	S13	spire	-0.5	-5.5	0.1	11.2846212
S13	S12	spire	2.1	-7.1	-4.8	11.31638628
S12	S11	spire	4.1	-11.4	-9.1	11.36565084
S11	S10	spire	4.1	-10.1	-5.2	11.39435651
S10	S09	spire	0.7	-7.4	-7.02	11.44657167
S09	S08	spire	-0.5	-12.9	-1	11.4714778
S08	S07	spire	-2.3	-15.2	-6.5	11.50442716
S07	S06	spire	-2.4	-14.9	-7.5	11.53919901
S06	S05	spire	-2.1	-17.7	-9	11.57308913
S05	S04	spire	-2.3	-19.1	-6.1	11.62313206
S04	S03	spire	-6.7	-17.9	-10.2	11.72194569
S03	S02	spire	-4.9	-23.9	-10.8	11.87851097
S02	S01	spire	-6.7	-25.9	-13.5	12.03854379
S01	C05	constriction	-8.9	-20.9	-7	12.46056072
C05	C04	constriction	-4.5	-19.9	-8.4	12.84373276
C04	C03	constriction	-5.5	-11.3	-12.9	13.12173504
C03	C02	constriction	-7.2	1.1	8.4	13.39843435
C02	C01	constriction	-11	-4.2	-1.1	13.52595596
C01	T09	tuba	0.3	-13.5	7.1	13.72050924
T09	T08	tuba	7.4	-14.5	8.1	14.19892132
T08	T07	tuba	16.2	-10.3	15.4	14.6515117
T07	T06	tuba	10.8	-11.9	14.3	15.18198982
T06	T05	tuba	9.2	-11.2	15.9	15.67658828
