# Supplementary material for: On growth and form of irregular coiled-shell of a terrestrial snail: Plectostoma concinnum (Fulton, 1901) (Mollusca: Caenogastropoda: Diplommatinidae)
Source: PeerJ. 2014 May 15;2:e383. doi: 10.7717/peerj.383 (PMC4034611; doi:10.7717/peerj.383)
Supplement: File S4 [file peerj-02-383-s004.zip › Supplemental Information File S4. Raw data for analysis in Parts 1, 2 and 3, and the R scripts/Part 2b curvature and torsion.csv]

Ontogeny axis	Curvature (Kappa)	Torsion (Tau)	x_coordinate_of_spiral	y_coordinate_of_spiral	z_coordinate_of_spiral
0.010143127	3.042018659	0.824468001	-0.038697887	-0.231124461	-0.119370773
0.017530781	3.031905601	0.827644533	-0.041596752	-0.230751112	-0.119942069
0.024939003	3.021703643	0.830562308	-0.044617638	-0.230308652	-0.120530277
0.032369055	3.011835007	0.83306722	-0.047801651	-0.229795054	-0.121145532
0.039816451	3.002197644	0.835521389	-0.05119003	-0.229208246	-0.121797949
0.047277397	2.992338679	0.837795825	-0.054380383	-0.228616625	-0.12240386
0.054751279	2.982403526	0.839826558	-0.057364453	-0.22801438	-0.122955576
0.062237624	2.972655515	0.841588096	-0.060181059	-0.227393866	-0.123462617
0.0697361	2.963286682	0.843073178	-0.06286902	-0.226747349	-0.123934612
0.077246517	2.954009932	0.844487333	-0.065467112	-0.226067141	-0.124381065
0.084768828	2.944013258	0.846239658	-0.068014152	-0.225345492	-0.124811605
0.092303126	2.933624648	0.848238413	-0.070548996	-0.224574834	-0.125235721
0.099849646	2.92317841	0.850397941	-0.073110394	-0.223747373	-0.125663117
0.107408767	2.913669491	0.852944536	-0.075737186	-0.222855434	-0.126103237
0.114981006	2.90442278	0.855276063	-0.078468144	-0.221891344	-0.126565769
0.122567024	2.895727326	0.857275797	-0.081342168	-0.220847413	-0.12706016
0.130175743	2.886651063	0.858304402	-0.084397927	-0.219715923	-0.127596036
0.137809344	2.88181796	0.859518167	-0.088340789	-0.218231216	-0.128299907
0.145466442	2.877425129	0.860441585	-0.092025101	-0.216809154	-0.128966764
0.153145873	2.873560146	0.861091229	-0.095497668	-0.215426266	-0.129602507
0.160846697	2.870276613	0.861501722	-0.098805286	-0.214058921	-0.130213037
0.168568194	2.866278853	0.862360336	-0.101994842	-0.212683797	-0.130804196
0.176309866	2.861871624	0.86355807	-0.105113089	-0.211277306	-0.131381825
0.184071437	2.8571796	0.865080813	-0.108206883	-0.209815979	-0.131951764
0.191852854	2.852362886	0.866898489	-0.111323088	-0.208276436	-0.132519946
0.199654284	2.847880162	0.867375069	-0.11450845	-0.206635028	-0.13309218
0.207476116	2.843525694	0.867310659	-0.117809854	-0.204868391	-0.133674368
0.215318961	2.839394539	0.866561829	-0.121274114	-0.202953041	-0.134272322
0.223192723	2.833120768	0.864566481	-0.12494804	-0.200865373	-0.134891972
0.231095783	2.832297624	0.862281618	-0.129636109	-0.198171929	-0.135686472
0.239024877	2.831217629	0.859067684	-0.134033173	-0.195634618	-0.136452273
0.246977445	2.82943456	0.854979583	-0.138185173	-0.193204269	-0.137187198
0.254951627	2.826441335	0.850094687	-0.142138109	-0.190831915	-0.137889162
0.26294627	2.821639605	0.844575429	-0.145937845	-0.188468337	-0.138556048
0.270960921	2.814006727	0.838912949	-0.149630412	-0.186064571	-0.139185771
0.278995833	2.803168294	0.83314358	-0.153261691	-0.183571398	-0.139776215
0.28705196	2.78878733	0.827309687	-0.156877682	-0.180939823	-0.140325263
0.295130959	2.779727421	0.827718786	-0.160524279	-0.178120613	-0.14083083
0.303235196	2.770162045	0.828171113	-0.164247438	-0.175064802	-0.141290769
0.311367734	2.760138438	0.828617375	-0.16809313	-0.171723247	-0.141702995
0.319512237	2.74955951	0.828997576	-0.172107249	-0.168046847	-0.142065391
0.327667484	2.74302037	0.829360322	-0.176412493	-0.163972989	-0.142319486
0.335833013	2.736971443	0.829408819	-0.180421129	-0.160090461	-0.142379299
0.344008503	2.731311853	0.829288524	-0.184165314	-0.156340748	-0.142287508
0.352193766	2.726003062	0.829148395	-0.18767713	-0.152665213	-0.142086729
0.36038875	2.721055107	0.829135888	-0.190988675	-0.149005294	-0.141819611
0.368593539	2.716242489	0.82980664	-0.194132	-0.14530237	-0.1415288
0.376808356	2.711534087	0.831206379	-0.197139233	-0.14149788	-0.141257033
0.385033557	2.706908966	0.833338385	-0.200042456	-0.137533247	-0.141046867
0.393269636	2.701477072	0.834885007	-0.202873737	-0.133349895	-0.140940979
0.401517223	2.695553321	0.836606166	-0.205665141	-0.128889233	-0.140982047
0.409777085	2.689203593	0.838441817	-0.208448812	-0.124092638	-0.141212747
0.418059435	2.679861553	0.840079159	-0.211256921	-0.118901551	-0.141675666
0.426363194	2.674363043	0.842675562	-0.214597389	-0.111956261	-0.142601326
0.434687561	2.667087687	0.845544763	-0.217253372	-0.105310507	-0.143781349
0.443031913	2.658463985	0.84863364	-0.219352752	-0.098899856	-0.14516224
0.451395798	2.649090107	0.851864781	-0.221023336	-0.092659801	-0.146690592
0.459778937	2.640136644	0.854365412	-0.222393051	-0.086525902	-0.148312971
0.468181225	2.631902117	0.85729698	-0.223589703	-0.080433697	-0.149975911
0.476602731	2.625114874	0.860450184	-0.224741161	-0.074318737	-0.151626006
0.485043697	2.620555998	0.863547761	-0.22597529	-0.068116538	-0.15320988
0.493504539	2.618814722	0.866067077	-0.227419943	-0.061762657	-0.154673949
0.501985846	2.620549328	0.867448	-0.229203001	-0.055192627	-0.155964956
0.510488382	2.626852139	0.867261088	-0.231452271	-0.048341982	-0.157029375
0.519002526	2.627899564	0.86694221	-0.234295607	-0.04114626	-0.157813773
0.527528106	2.632426513	0.866719688	-0.235928223	-0.037743501	-0.158009663
0.536064516	2.638999547	0.865772056	-0.23770985	-0.034658842	-0.158015236
0.544611215	2.647365261	0.864234212	-0.239597648	-0.031824648	-0.157869235
0.553167735	2.657243169	0.862280781	-0.241548955	-0.029173363	-0.157610431
0.561733679	2.668264865	0.862165857	-0.243521035	-0.026637383	-0.157277539
0.570308721	2.679522994	0.862352384	-0.24547115	-0.024149079	-0.156909302
0.578892602	2.690538012	0.862893655	-0.247356549	-0.021640893	-0.156544521
0.587485136	2.700845458	0.863832207	-0.249134481	-0.019045223	-0.156221852
0.596086205	2.710050051	0.865016397	-0.250762254	-0.016294453	-0.155980036
0.604695765	2.717851686	0.866290709	-0.252197146	-0.013321009	-0.155857816
0.61331384	2.723997303	0.867684519	-0.253396362	-0.010057312	-0.155894026
0.621942849	2.726833083	0.86917396	-0.254317194	-0.006435707	-0.156127229
0.630580278	2.729702887	0.871207614	-0.254629254	-0.004568052	-0.156319335
0.639224968	2.732514605	0.873049116	-0.254799157	-0.002812948	-0.15654622
0.647875937	2.735349578	0.874749437	-0.254840493	-0.001149237	-0.156806067
0.656532382	2.738226703	0.876382979	-0.254766822	0.000444259	-0.157097116
0.665193678	2.741221416	0.878291671	-0.254591703	0.001988668	-0.157417491
0.673859377	2.744378034	0.880810995	-0.254328787	0.003505137	-0.157765433
0.682529208	2.747523403	0.883899169	-0.253991544	0.005014881	-0.158139095
0.691203079	2.750494531	0.887505386	-0.253593564	0.006539013	-0.158536747
0.699881077	2.756230741	0.889917744	-0.253148466	0.008098725	-0.158956513
0.708563463	2.762876038	0.891990184	-0.252669841	0.00971514	-0.159396634
0.717250681	2.770438021	0.893621934	-0.252171159	0.011409454	-0.159855291
0.725941545	2.772878687	0.896183658	-0.251666099	0.013202727	-0.160330608
0.734635261	2.771963092	0.899478897	-0.250417024	0.017288331	-0.16145505
0.743331259	2.771425583	0.902433332	-0.249025196	0.021020299	-0.162586465
0.75202911	2.771190804	0.905020596	-0.247521698	0.024470676	-0.163720563
0.760728522	2.771163377	0.907230361	-0.24593775	0.027711589	-0.164852872
0.769429343	2.775578365	0.912318651	-0.244304374	0.030815093	-0.165979102
0.778131563	2.778591282	0.916845056	-0.242652804	0.033853285	-0.167094842
0.786835308	2.780092875	0.920791875	-0.241014063	0.036898285	-0.168195769
0.795540845	2.780013472	0.924206739	-0.239419341	0.040022116	-0.169277474
0.804248581	2.775295813	0.928777525	-0.23789975	0.043296888	-0.170335665
0.812959061	2.770760494	0.932231918	-0.23648645	0.046794716	-0.171365902
0.821672971	2.766546396	0.934555261	-0.235210538	0.050587624	-0.172363833
0.830390862	2.764883892	0.935132536	-0.234103113	0.054747812	-0.173325136
0.839111479	2.766750468	0.933821447	-0.233321413	0.058835406	-0.174137071
0.847834635	2.77175474	0.930886887	-0.232875824	0.062728643	-0.174784169
0.856560262	2.779162038	0.926685574	-0.232695699	0.066465899	-0.175297692
0.865288411	2.788228479	0.921586273	-0.232710451	0.070085481	-0.175708905
0.874019254	2.798001676	0.915879397	-0.232849434	0.073625773	-0.176049128
0.882753078	2.808356858	0.910183917	-0.233042046	0.077125058	-0.176349595
0.891490292	2.818384894	0.90483825	-0.233217627	0.080621697	-0.176641598
0.900231422	2.827171853	0.900168845	-0.233305588	0.084154025	-0.17695649
0.908977113	2.835261618	0.895746683	-0.23323527	0.087760359	-0.177325442
0.917728129	2.842739338	0.89133585	-0.232936114	0.091479093	-0.177779838
0.926485355	2.848780932	0.887112461	-0.23233743	0.095348492	-0.178350851
0.935253967	2.861779161	0.880411678	-0.231368631	0.099407002	-0.179069951
0.944031477	2.8753904	0.874120051	-0.230642065	0.101800084	-0.179550156
0.952818932	2.889964476	0.867426257	-0.229871422	0.104005948	-0.180029258
0.961617128	2.905075593	0.860477768	-0.229052797	0.106055528	-0.180509433
0.97042661	2.9202368	0.853437815	-0.228182361	0.107979909	-0.180993065
0.979247675	2.933235451	0.846318107	-0.227256298	0.109809972	-0.18148239
0.988080366	2.946205986	0.839587912	-0.226270646	0.111576773	-0.181979701
0.996924481	2.958736181	0.833400686	-0.225221619	0.113311246	-0.182487264
1.005779564	2.970429351	0.827891596	-0.224105373	0.11504437	-0.183007345
1.014644912	2.975124148	0.826063515	-0.222918049	0.116807163	-0.183542266
1.02351957	2.980288568	0.82429803	-0.221655756	0.118630603	-0.184094325
1.032402334	2.985603404	0.822624646	-0.220314682	0.120545633	-0.184665754
1.041283911	2.973731368	0.824839636	-0.21889089	0.12258333	-0.18525894
1.0501673	2.963117997	0.826583574	-0.215974361	0.126602635	-0.186458811
1.059051836	2.953933948	0.828166676	-0.213101193	0.130245268	-0.187630907
1.067936912	2.945532231	0.829750584	-0.210258856	0.133585453	-0.188773945
1.076821992	2.937395152	0.831489538	-0.207434878	0.136697352	-0.189886764
1.0857066	2.930214428	0.833587263	-0.204616725	0.139655173	-0.190968111
1.094590326	2.924000465	0.836178938	-0.201791942	0.142533019	-0.192016736
1.103472827	2.918218648	0.839307493	-0.198948041	0.145405143	-0.193031415
1.112353822	2.912354571	0.84299115	-0.196072534	0.148345619	-0.194010869
1.121233098	2.910067048	0.845371252	-0.19315289	0.151428729	-0.194953963
1.130110503	2.908447745	0.847408682	-0.190176651	0.154728591	-0.195859447
1.138985952	2.907031937	0.849063481	-0.187131345	0.158319369	-0.196726069
1.147863747	2.90062432	0.851625719	-0.184004501	0.162275285	-0.197552606
1.156734117	2.89811499	0.851774892	-0.180305496	0.167384848	-0.19846116
1.165596369	2.899988447	0.850589838	-0.177048683	0.172349662	-0.199195072
1.174450027	2.904845853	0.848459651	-0.174134493	0.177190363	-0.199780509
1.18329484	2.911424426	0.845746359	-0.17146337	0.181927562	-0.200243905
1.192130771	2.926576031	0.843426856	-0.16893582	0.18658191	-0.200611427
1.200958004	2.942101925	0.841247939	-0.166452333	0.191173956	-0.200909451
1.209776944	2.956407465	0.839429197	-0.163913324	0.195724398	-0.201164201
1.218588216	2.968093836	0.838167355	-0.161219284	0.200253859	-0.201402023
1.227392663	2.976637315	0.837312209	-0.158270761	0.204782948	-0.201649204
1.236191351	2.981905727	0.836578194	-0.154968113	0.209332258	-0.201931968
1.244985562	2.982969822	0.836103063	-0.151211858	0.213922441	-0.202276662
1.253776787	2.992201443	0.83153899	-0.146902621	0.218574107	-0.20270963
1.26256419	3.003005573	0.828780452	-0.14416787	0.221262962	-0.202989325
1.271349723	3.01322429	0.825798518	-0.141518667	0.223693401	-0.203245118
1.280134922	3.022346893	0.822737576	-0.138925478	0.225900531	-0.203481629
1.288920911	3.029871176	0.81973844	-0.136358902	0.227919385	-0.203703299
1.297708397	3.031535729	0.816789157	-0.133789495	0.229784906	-0.203914776
1.306497672	3.033533266	0.814318803	-0.131187975	0.231532082	-0.204120591
1.315288617	3.035325858	0.812422464	-0.12852481	0.233195916	-0.204325274
1.324080695	3.036340137	0.811171051	-0.125770614	0.234811395	-0.204533413
1.332872954	3.037662246	0.809847941	-0.122896075	0.236413479	-0.20474948
1.341664032	3.038726612	0.808503109	-0.119871587	0.238037214	-0.204978123
1.350452148	3.039133769	0.807143161	-0.116667874	0.239717573	-0.205223814
1.359226055	3.033601461	0.807094701	-0.113255471	0.24148953	-0.205491051
1.367996742	3.02849894	0.805648342	-0.108804718	0.243762463	-0.205834225
1.376764365	3.025468812	0.803870063	-0.104596935	0.245832488	-0.206141636
1.385528936	3.023616352	0.801923921	-0.100576572	0.247721151	-0.206422582
1.394290318	3.022159493	0.799979387	-0.096687943	0.249450073	-0.206686273
1.40304823	3.021006704	0.79821907	-0.092875525	0.251040757	-0.206941858
1.41180224	3.0207235	0.796815138	-0.089083724	0.25251466	-0.207198545
1.420551772	3.02038374	0.795884328	-0.085256949	0.253893405	-0.207465515
1.429296099	3.019102119	0.795521946	-0.08133962	0.255198538	-0.207752034
1.43803435	3.015211787	0.796219739	-0.07727614	0.256451517	-0.208067283
1.446765508	3.010215745	0.796975565	-0.073010892	0.257673979	-0.208420411
1.455488405	3.003457966	0.797819059	-0.0684883	0.25888741	-0.208820656
1.464203503	2.986848027	0.800837318	-0.063652754	0.260113358	-0.209277198
1.472897636	2.969830926	0.80201295	-0.05701955	0.2617082	-0.209943578
1.481570444	2.955503579	0.802725494	-0.050780158	0.263108432	-0.210609034
1.490221617	2.942846977	0.803179908	-0.044852622	0.264326513	-0.211275652
1.498850901	2.931038858	0.80356768	-0.039154962	0.26537475	-0.211945578
1.507458091	2.92473846	0.804145765	-0.033605099	0.266265661	-0.212620929
1.51604303	2.918711875	0.804987594	-0.028121084	0.267011642	-0.213303849
1.524605619	2.911961774	0.806212523	-0.022620935	0.267625093	-0.213996455
1.533145805	2.903657545	0.807902043	-0.017022606	0.268118471	-0.214700863
1.541663589	2.895361705	0.808980952	-0.011244114	0.268504173	-0.215419248
1.550159024	2.885360652	0.81005752	-0.005203478	0.268794596	-0.216153666
1.558632213	2.873442626	0.8111281	0.001181353	0.269002199	-0.216906294
1.567081726	2.859907643	0.812075508	0.007992297	0.269139469	-0.217679396
1.575521395	2.84767394	0.811981887	0.015221037	0.269211203	-0.218480781
1.583951825	2.837632676	0.81151692	0.022003595	0.269194216	-0.219227806
1.592373555	2.82906012	0.81086059	0.028426742	0.269078255	-0.219929621
1.600787055	2.821342495	0.810165895	0.034577031	0.26885277	-0.220595136
1.609192724	2.8126129	0.809392536	0.040541098	0.268507332	-0.221233532
1.617590896	2.805155214	0.80890341	0.046405539	0.268031567	-0.221853867
1.625981832	2.798388304	0.808759153	0.052257035	0.267415047	-0.222465083
1.634365728	2.791861185	0.808978828	0.058182187	0.266647398	-0.223076418
1.642742711	2.787595919	0.80850498	0.06426762	0.265718132	-0.223696724
1.651112837	2.784028583	0.807869074	0.07060001	0.264616787	-0.224335209
1.659476096	2.781107814	0.806999722	0.077265888	0.263333023	-0.225000903
1.667838579	2.779736738	0.804788095	0.084352046	0.261856467	-0.225702837
1.676181793	2.78208747	0.802611295	0.090213716	0.260567278	-0.226262227
1.684508765	2.786117054	0.800188635	0.095705092	0.259293467	-0.226752564
1.69282191	2.791282471	0.79763753	0.100891486	0.258007437	-0.227189198
1.701123021	2.797111115	0.795072501	0.105837926	0.256681383	-0.227587625
1.709413275	2.801273337	0.792147992	0.110609703	0.255287588	-0.227963224
1.717693235	2.80669945	0.789556552	0.115272023	0.253798395	-0.228331462
1.725962843	2.813112417	0.787369012	0.119890094	0.25218612	-0.228707626
1.734221428	2.820279417	0.785627198	0.124529049	0.250423014	-0.229107156
1.742467699	2.829064737	0.783909154	0.129254133	0.248481363	-0.229545549
1.750699751	2.839403009	0.782135183	0.134130612	0.246333539	-0.230038092
1.758915062	2.851108483	0.780259289	0.13922359	0.243951738	-0.230600193
1.767103967	2.863939782	0.778137946	0.144598305	0.241308287	-0.23124738
1.775286056	2.877936838	0.775631101	0.150073946	0.238493949	-0.231941566
1.783461675	2.893550467	0.77296779	0.155154496	0.235751733	-0.232603118
1.791631044	2.91021731	0.770228997	0.159903497	0.233045503	-0.233243957
1.79979426	2.927447579	0.767491047	0.164384544	0.23033917	-0.233875975
1.807951298	2.956644191	0.766507133	0.168661073	0.227596521	-0.234511122
1.816102007	2.982559006	0.765575166	0.172796696	0.224781513	-0.23516126
1.824246114	3.004187987	0.764730729	0.176854834	0.221857935	-0.235838458
1.832383219	3.020869088	0.76403765	0.180899024	0.218789682	-0.236554459
1.840512802	3.030669531	0.764471451	0.18499279	0.215540588	-0.237321332
1.848634215	3.036652781	0.764635272	0.189199641	0.212074548	-0.238150939
1.85674669	3.038979386	0.764513843	0.19358322	0.208355427	-0.239055142
1.864849284	3.041744663	0.763631963	0.198206887	0.204347104	-0.24004598
1.87293014	3.043711823	0.762143203	0.202375919	0.200662911	-0.240972176
1.880990045	3.044795771	0.760152101	0.206238419	0.197158173	-0.241867617
1.889029563	3.044746399	0.757791759	0.20983839	0.193782285	-0.242742017
1.897049033	3.043299583	0.755209829	0.213219866	0.190484628	-0.243605033
1.905048575	3.040722834	0.752976857	0.216426611	0.187214464	-0.244466409
1.913028081	3.035378402	0.750849984	0.219502687	0.183921188	-0.245335862
1.920987225	3.026974169	0.748964037	0.222492039	0.180554196	-0.246223137
1.928925451	3.015359021	0.747448362	0.225438565	0.177062675	-0.247137919
1.936841987	2.999980584	0.747371256	0.228386164	0.173396021	-0.248089924
1.944735832	2.98230902	0.747238669	0.231378973	0.169503719	-0.249088839
1.952605766	2.96226566	0.747092406	0.234460786	0.16533497	-0.250144422
1.960451284	2.940592907	0.746918659	0.237675712	0.1608392	-0.25126636
1.968277103	2.922773603	0.746269032	0.241022438	0.156055197	-0.252460301
1.976084077	2.905659761	0.745160425	0.244119212	0.151534051	-0.253602445
1.983872902	2.888774418	0.743780055	0.246990904	0.147210196	-0.254702508
1.991644112	2.871708308	0.742323054	0.249662146	0.143018007	-0.255770028
1.999398085	2.852430973	0.741102276	0.252157807	0.138891846	-0.256814718
2.007135039	2.83149482	0.740110747	0.254502594	0.134766012	-0.257846177
2.014855034	2.808935882	0.739535647	0.256721258	0.130574927	-0.258874059
2.022557967	2.784790518	0.73953331	0.258838594	0.126252994	-0.25990808
2.030243578	2.759126759	0.740273265	0.260879338	0.121734545	-0.260957837
2.03791145	2.731840211	0.741147463	0.262868166	0.116953917	-0.262032926
2.045561004	2.702851235	0.742196762	0.264829993	0.111845583	-0.263143003
2.053187675	2.672257603	0.743456711	0.266789526	0.106343776	-0.264297783
2.060761919	2.647590683	0.744467971	0.268755764	0.100389227	-0.265513599
2.068288254	2.624057418	0.74505542	0.27045095	0.094756916	-0.266637206
2.075770196	2.601232411	0.745397041	0.27190119	0.089376017	-0.26768285
2.08321026	2.578797668	0.745654196	0.273132861	0.084175721	-0.268664896
2.090609963	2.557126047	0.745923222	0.274171978	0.079085246	-0.26959765
2.097969827	2.535405484	0.74643387	0.275044918	0.074033715	-0.270495415
2.105289371	2.513663414	0.747313344	0.275777817	0.068950377	-0.271372557
2.112567116	2.491992713	0.748645539	0.27639693	0.063764371	-0.272243321
2.119800584	2.471286174	0.751132199	0.276928425	0.058404911	-0.273122072
2.126986298	2.450785011	0.753677788	0.277398527	0.05280121	-0.274023056
2.134119786	2.430714117	0.756288885	0.277833462	0.046882425	-0.274960697
2.141203698	2.401396928	0.759264547	0.278259546	0.040577706	-0.27594918
2.148275902	2.386727917	0.762755137	0.278768539	0.032044478	-0.277264178
2.155336977	2.374914263	0.765542958	0.27913034	0.02403228	-0.278463423
2.162387354	2.365390358	0.767819157	0.279344708	0.016437355	-0.27956599
2.169427316	2.357798685	0.769715335	0.279411316	0.009155955	-0.280590892
2.176456998	2.352387995	0.770882887	0.279330134	0.002084337	-0.281557143
2.183476389	2.34885829	0.771895275	0.279100776	-0.004881307	-0.282483757
2.190485331	2.347347056	0.772773333	0.278723001	-0.011844747	-0.283389688
2.19748352	2.348126962	0.773489114	0.278196543	-0.018909663	-0.284294009
2.204470501	2.350284725	0.7729135	0.277521282	-0.026179854	-0.285215676
2.211445675	2.355038574	0.771803707	0.276696801	-0.033759102	-0.286173761
2.218408297	2.363145847	0.770025669	0.2757231	-0.041751083	-0.287187219
2.225354418	2.374363638	0.768900188	0.274599701	-0.050259691	-0.288275123
2.232277924	2.383483591	0.766896139	0.273785532	-0.056287412	-0.289006591
2.239180163	2.39350747	0.764613348	0.273014158	-0.061963111	-0.289620638
2.246062218	2.404293665	0.762143809	0.272250473	-0.067348801	-0.290147185
2.252924901	2.415802151	0.759569444	0.271459043	-0.072506458	-0.290616095
2.259768763	2.428661918	0.757494817	0.27060473	-0.077498086	-0.291057289
2.266594084	2.442452485	0.755698276	0.269652218	-0.082385585	-0.291500628
2.273400876	2.457209582	0.754218465	0.26856634	-0.087230906	-0.291976094
2.280188887	2.473029672	0.753069464	0.267311782	-0.092096061	-0.29251349
2.286957596	2.488100848	0.75058779	0.265853345	-0.097042993	-0.293142796
2.293706215	2.503505346	0.747842082	0.264155626	-0.102133714	-0.293893814
2.300433691	2.519299255	0.744727044	0.262183547	-0.10743016	-0.294796526
2.307132946	2.53433718	0.74144699	0.259901881	-0.112994142	-0.295880854
2.313794733	2.546706817	0.738352436	0.257369816	-0.118448392	-0.29714191
2.320421609	2.556307594	0.735400874	0.254717916	-0.123358056	-0.298517883
2.327015523	2.563421779	0.732502592	0.251961589	-0.12782903	-0.299979985
2.333577818	2.568386621	0.729566577	0.249116659	-0.131967321	-0.301499367
2.340109226	2.571616339	0.726559921	0.246198565	-0.135878816	-0.30304724
2.34660987	2.573777758	0.723789639	0.243222967	-0.139669538	-0.304594815
2.35307927	2.575120634	0.721119797	0.240205511	-0.143445402	-0.306113362
2.359516333	2.575940638	0.718378366	0.237161756	-0.147312388	-0.307573915
2.365919359	2.585501409	0.718125481	0.234107301	-0.151376456	-0.308947802
2.372286043	2.59660815	0.717225299	0.231057644	-0.155743569	-0.310206175
2.378613468	2.609937879	0.715401031	0.22802861	-0.16051963	-0.311320245
2.384908859	2.614265988	0.715555363	0.225035742	-0.165810511	-0.312261224
2.391188676	2.619078847	0.715532905	0.223721176	-0.168452114	-0.312582195
2.397453732	2.623975122	0.71526441	0.222612575	-0.17099984	-0.312749922
2.403704647	2.629015909	0.714768864	0.221664354	-0.173469931	-0.312794566
2.409941845	2.634268044	0.714088847	0.220831081	-0.175878763	-0.312746108
2.416165554	2.639833908	0.714346083	0.220067233	-0.178242445	-0.312634587
2.422375812	2.645287977	0.71501292	0.219327152	-0.180577412	-0.312490106
2.428572457	2.650437616	0.716046462	0.21856536	-0.182899863	-0.312342763
2.434755135	2.655156244	0.717389678	0.217736423	-0.185226023	-0.312222481
2.440923297	2.658876548	0.718773457	0.21679467	-0.187572271	-0.312159419
2.447076198	2.661417502	0.7200477	0.215694591	-0.189954847	-0.312183619
2.453212901	2.662850524	0.721129022	0.214390725	-0.192389995	-0.31232512
2.459327692	2.663504531	0.721748704	0.212837547	-0.194893897	-0.312613964
2.465413075	2.663709231	0.722337477	0.210861459	-0.197762817	-0.313083947
2.471470557	2.662869323	0.722870484	0.208926231	-0.200374275	-0.313609481
2.477501263	2.661296028	0.723333599	0.207010865	-0.202766299	-0.314186454
2.48350594	2.659266118	0.723711297	0.205094308	-0.204976827	-0.314810693
2.489484959	2.65423703	0.726202024	0.203155667	-0.207043797	-0.315478146
2.495438312	2.647856077	0.728937646	0.201173842	-0.209005326	-0.31618464
2.501365612	2.64034945	0.731840736	0.199127868	-0.210899279	-0.316926122
2.507266094	2.631994418	0.734830706	0.196996704	-0.212763712	-0.317698479
2.513138615	2.622464656	0.736455213	0.194759399	-0.214636579	-0.318497539
2.518981654	2.61236841	0.737450239	0.192394942	-0.216555804	-0.319319248
2.524793312	2.601994933	0.737697205	0.189882353	-0.218559384	-0.320159495
2.530579581	2.588823879	0.736066889	0.187200546	-0.220685393	-0.321014047
2.536348003	2.579887099	0.734179985	0.182823062	-0.224152714	-0.322381914
2.542099731	2.570915139	0.731670536	0.17869541	-0.227391422	-0.323686242
2.547835696	2.561719329	0.7286094	0.174752891	-0.230421752	-0.324939072
2.553556611	2.552124042	0.725100809	0.170930862	-0.23326394	-0.326152444
2.559262967	2.544585417	0.72015993	0.167164683	-0.235938251	-0.327338338
2.564955037	2.53524797	0.715476975	0.163389698	-0.238464862	-0.328508914
2.570632871	2.524035337	0.711084881	0.159541339	-0.240863964	-0.329676092
2.5762963	2.510933328	0.707000724	0.155554861	-0.243155822	-0.330852032
2.581944937	2.500517671	0.705743284	0.151365697	-0.245360717	-0.332048655
2.587578175	2.489328365	0.704515813	0.146909148	-0.247498766	-0.33327806
2.593195183	2.477410584	0.703268479	0.14212057	-0.249590307	-0.334552288
2.598788921	2.465746131	0.702223338	0.136935204	-0.251655549	-0.335883319
2.604357276	2.453481454	0.701469643	0.131838888	-0.253393948	-0.337176442
2.609902016	2.440029262	0.701053279	0.126975834	-0.254682869	-0.338417649
2.61542455	2.425714395	0.700896014	0.122296177	-0.255608469	-0.339607418
2.620925928	2.410931867	0.700925509	0.117750064	-0.256257057	-0.340746164
2.626406835	2.394531361	0.702020191	0.113287732	-0.25671488	-0.341834426
2.631867597	2.377848771	0.703460772	0.108859196	-0.257068187	-0.34287256
2.637308181	2.361402174	0.705100319	0.104414701	-0.257403135	-0.343861103
2.642728191	2.34571806	0.706775818	0.099904336	-0.257806063	-0.344800472
2.648126872	2.331868312	0.70858174	0.095278338	-0.258363128	-0.345691204
2.653503108	2.319426542	0.709816113	0.09048678	-0.259160608	-0.346533656
2.658855421	2.308843301	0.710278471	0.085479841	-0.260284752	-0.347328365
2.664185877	2.303265749	0.710713081	0.080207556	-0.261821866	-0.348075747
2.669496479	2.298087487	0.710522527	0.076683	-0.263135582	-0.34849906
2.674788519	2.294805757	0.709754265	0.073465377	-0.264627606	-0.34879607
2.680062993	2.293142314	0.708502172	0.070490539	-0.266252548	-0.348989189
2.685320606	2.292814658	0.706877035	0.067694463	-0.26796487	-0.349100769
2.690561767	2.292178542	0.705904887	0.065013096	-0.269719064	-0.34915328
2.695786594	2.291720784	0.705060622	0.062382385	-0.271469712	-0.349169195
2.700994909	2.291210747	0.704402351	0.05973823	-0.273171276	-0.349170744
2.706186243	2.290407137	0.703976384	0.057016619	-0.274778217	-0.34918052
2.711359831	2.289848758	0.702823535	0.054153401	-0.276245117	-0.349220812
2.716514615	2.28877528	0.701586047	0.051084679	-0.277526408	-0.349314094
2.721649243	2.286982652	0.700277125	0.04774623	-0.278576642	-0.349482775
2.72676346	2.280745243	0.698455061	0.044074029	-0.279350311	-0.349749207
2.731857906	2.277478191	0.696911405	0.038129941	-0.280035734	-0.350286484
2.736933243	2.272851558	0.69570206	0.03256933	-0.280171126	-0.35086292
2.741990036	2.267024384	0.694753109	0.027314305	-0.279845297	-0.351471245
2.74702875	2.260199521	0.693998079	0.022287026	-0.279146761	-0.352104187
2.752049749	2.253425672	0.692907621	0.017409652	-0.278164268	-0.352754533
2.757053294	2.245859098	0.692158442	0.012604382	-0.27698651	-0.353414953
2.762039548	2.237904154	0.691644306	0.007793296	-0.275702089	-0.354078114
2.767008574	2.230002252	0.691236062	0.002898574	-0.274399608	-0.354736805
2.771960332	2.222356867	0.691351287	-0.002157655	-0.273167908	-0.355383635
2.776894682	2.216158414	0.690907448	-0.007453151	-0.272095442	-0.35601151
2.781811385	2.211817316	0.689689655	-0.013065834	-0.27127102	-0.35661298
2.786706296	2.210111051	0.687556232	-0.019073565	-0.270783275	-0.357180834
2.791578405	2.211269419	0.684580076	-0.02522896	-0.270651609	-0.357681334
2.796430266	2.214146414	0.680947628	-0.031008312	-0.270805001	-0.358076036
2.801264004	2.218307669	0.676797352	-0.036486022	-0.271177381	-0.358386755
2.806081313	2.223364617	0.672272135	-0.041736353	-0.271702886	-0.358635545
2.810883459	2.228984591	0.667499929	-0.046833601	-0.272315383	-0.35884434
2.815671277	2.234738524	0.662853776	-0.0518522	-0.272948891	-0.359034956
2.820445172	2.240380152	0.658431069	-0.056866352	-0.273537397	-0.359229386
2.825205121	2.245713123	0.654314629	-0.061950553	-0.27401486	-0.359449565
2.829950671	2.250724587	0.651229878	-0.067179009	-0.274315178	-0.359717369
2.83468094	2.255456273	0.648236088	-0.072626069	-0.274372488	-0.360054731
2.839394615	2.259733647	0.645351986	-0.078366116	-0.274120688	-0.360483646
2.844094526	2.264696988	0.642863534	-0.084473386	-0.273493797	-0.361025929
2.848782899	2.267446394	0.640882315	-0.088982351	-0.272841126	-0.361485243
2.853460306	2.269915539	0.639009766	-0.093189016	-0.272116452	-0.361963332
2.858127265	2.272095862	0.637251643	-0.097146869	-0.271310955	-0.362457752
2.862784241	2.27400089	0.635621557	-0.100909524	-0.270416051	-0.362966001
2.86743165	2.275708305	0.635361498	-0.104530394	-0.269422829	-0.363485694
2.872069852	2.276854373	0.63537857	-0.108063065	-0.268322706	-0.364014387
2.876699158	2.277411782	0.63564262	-0.111561075	-0.26710695	-0.364549577
2.881319826	2.277379519	0.636128617	-0.115077831	-0.26576677	-0.36508888
2.885932061	2.276798645	0.636782487	-0.118666917	-0.264293492	-0.365629792
2.890536018	2.275951683	0.637284583	-0.122381851	-0.262678415	-0.36616993
2.8951318	2.274913119	0.637597033	-0.126276106	-0.260912597	-0.366706789
2.899722885	2.271299366	0.637731645	-0.13040328	-0.258987397	-0.367237985
2.904310142	2.270478771	0.637638953	-0.136082232	-0.256272286	-0.367921054
2.908894077	2.270091383	0.637317857	-0.141382098	-0.253646106	-0.368522823
2.913475143	2.269938877	0.63684773	-0.146361828	-0.251065254	-0.369058609
2.918053744	2.269847778	0.636308853	-0.151080459	-0.248486266	-0.36954385
2.922630233	2.269488659	0.636329177	-0.155596942	-0.245865628	-0.369993985
2.927204913	2.268705666	0.636583742	-0.159970239	-0.243159801	-0.37042439
2.931778033	2.267391542	0.637090575	-0.164259374	-0.240325421	-0.370850444
2.936349796	2.265505814	0.637850839	-0.168523341	-0.237318888	-0.371287644
2.940920351	2.26381006	0.638326741	-0.172821105	-0.234096676	-0.371751308
2.945489799	2.261989727	0.638702481	-0.177211553	-0.230615228	-0.372256875
2.950058189	2.260155377	0.638944356	-0.181753784	-0.226831228	-0.372819722
2.954622411	2.2552579	0.638997105	-0.186506778	-0.222700953	-0.373455286
2.959185984	2.256145445	0.638876163	-0.195947737	-0.214296594	-0.374782622
2.963750083	2.260333907	0.637760663	-0.204761162	-0.20630224	-0.3760584
2.968315635	2.267063624	0.635904714	-0.213009596	-0.198586956	-0.377293944
2.972883311	2.275846192	0.633509898	-0.220755592	-0.191019833	-0.378500819
2.977453529	2.28648562	0.630704098	-0.228061602	-0.183469847	-0.379690289
2.982026456	2.298601709	0.627781615	-0.234990105	-0.175806195	-0.380873799
2.986602009	2.312454956	0.624745763	-0.241603583	-0.16789782	-0.382062733
2.991179848	2.328632889	0.621525232	-0.247964606	-0.159613863	-0.383268535
2.995759384	2.347990215	0.617931287	-0.254135638	-0.150823355	-0.38450253
3.000339774	2.371513494	0.61366991	-0.260179162	-0.14139539	-0.385776103
3.004919925	2.400637982	0.608505289	-0.266157717	-0.131199002	-0.387100756
3.009500662	2.392985066	0.606406197	-0.272133768	-0.120103285	-0.388487756
3.014080354	2.399593551	0.604640647	-0.27460289	-0.114867017	-0.389131129
3.01865878	2.404765377	0.60324195	-0.276542276	-0.109822825	-0.38974905
3.023235714	2.409001241	0.602108864	-0.278048247	-0.104927436	-0.390342534
3.027810927	2.412777489	0.601144297	-0.279217064	-0.100137711	-0.390911996
3.032384182	2.416428864	0.600314283	-0.280145049	-0.095410466	-0.391458094
3.036955239	2.420122983	0.599644341	-0.280928403	-0.090702519	-0.391981542
3.041523854	2.424430417	0.599003542	-0.281663448	-0.085970625	-0.392483056
3.046089777	2.4299947	0.598240882	-0.282446474	-0.081171669	-0.392963052
3.050652754	2.437031407	0.597092798	-0.283373684	-0.076262482	-0.393422246
3.055212525	2.446273091	0.595395631	-0.284541488	-0.071199842	-0.393861353
3.059768828	2.458556159	0.592960362	-0.286046118	-0.065940604	-0.39428091
3.064319469	2.461226321	0.590913478	-0.287983924	-0.060441568	-0.394681573
3.068858759	2.468227668	0.588710627	-0.28958866	-0.056578264	-0.394927919
3.073386184	2.475758014	0.586316374	-0.291256458	-0.053030703	-0.395112216
3.07790133	2.483878365	0.583752314	-0.292974442	-0.049735408	-0.395245552
3.082403888	2.492650794	0.581044766	-0.294729412	-0.046629082	-0.395338714
3.086893648	2.504190089	0.577502119	-0.296508521	-0.043648344	-0.395402849
3.091370504	2.51616587	0.574045136	-0.298298717	-0.040729746	-0.395448744
3.095834454	2.528708385	0.570689768	-0.300086856	-0.037810013	-0.395487309
3.100285598	2.541988241	0.567441887	-0.301860064	-0.034825712	-0.395529687
3.104724136	2.556113002	0.564283581	-0.303605288	-0.031713437	-0.395586789
3.109150377	2.570748227	0.561151644	-0.305309474	-0.028409861	-0.395669341
3.113564729	2.58594848	0.558028231	-0.306959569	-0.024851672	-0.395788431
3.117967908	2.584444479	0.556412265	-0.308542699	-0.020975448	-0.395955026
3.122366798	2.586663529	0.555562736	-0.309179604	-0.019332446	-0.396031022
3.126761799	2.588746872	0.554757795	-0.30979234	-0.017784555	-0.396098673
3.131153289	2.590799637	0.55398363	-0.31037426	-0.016310863	-0.396161616
3.135541631	2.592911364	0.553228566	-0.31091845	-0.014890559	-0.396223128
3.139927175	2.595537739	0.553868486	-0.311418205	-0.013502721	-0.396286666
3.144310249	2.59794138	0.554408062	-0.311866611	-0.01212661	-0.396355569
3.148691168	2.600107689	0.554817361	-0.312256962	-0.010741204	-0.396433413
3.153070229	2.602054507	0.555089159	-0.312582374	-0.009325806	-0.396523416
3.157447715	2.603774128	0.555239213	-0.312836021	-0.007859506	-0.396629095
3.16182389	2.604884576	0.555151931	-0.313011199	-0.006321348	-0.396753967
3.166199002	2.605287726	0.554818458	-0.313101023	-0.00469061	-0.39690119
3.170574378	2.606221995	0.553956491	-0.313098758	-0.002946462	-0.397074342
3.174948077	2.603534493	0.553394382	-0.312860996	0.000336461	-0.397438467
3.179321975	2.598820309	0.552882991	-0.312367678	0.003357705	-0.397818506
3.183697701	2.592303285	0.552405172	-0.311660647	0.006168436	-0.398212016
3.188076652	2.584242942	0.551957607	-0.310781538	0.00881993	-0.398616552
3.192459985	2.574752767	0.55159476	-0.309771985	0.011363406	-0.399029613
3.196848615	2.564081907	0.551265924	-0.308673859	0.013850026	-0.399448752
3.201243223	2.552570125	0.550956948	-0.307528734	0.016330991	-0.399871349
3.205644252	2.540575486	0.550658174	-0.306378424	0.018857576	-0.400295138
3.210051908	2.529338157	0.550759157	-0.305264592	0.021481019	-0.400717616
3.214466156	2.518196514	0.550661896	-0.304228902	0.02425243	-0.40113622
3.218886731	2.507348149	0.550323478	-0.303313136	0.027223084	-0.401548445
3.223313358	2.484816275	0.549717312	-0.302558959	0.030444246	-0.401952028
3.227744739	2.470904329	0.549829643	-0.301183552	0.038658425	-0.402876377
3.23217932	2.460328786	0.549010629	-0.300305665	0.046424933	-0.403662324
3.236616041	2.452480992	0.547480563	-0.299818188	0.053831547	-0.404338062
3.241054339	2.446905733	0.545432776	-0.299613804	0.06096603	-0.404931724
3.245494151	2.444340308	0.542994614	-0.299585223	0.067916058	-0.405471206
3.249935911	2.443181481	0.540332463	-0.299625039	0.074769378	-0.40598464
3.254380552	2.443184476	0.537556102	-0.299626082	0.081613719	-0.406499922
3.258829504	2.444174477	0.534745115	-0.299481064	0.088536814	-0.407045305
3.263284697	2.444473431	0.531567178	-0.299082726	0.095626459	-0.407648861
3.267748563	2.44464231	0.528299518	-0.298323691	0.102970287	-0.408338547
3.272224028	2.444714389	0.524926858	-0.297096729	0.11065609	-0.409142256
3.276710814	2.443663665	0.521993897	-0.295294523	0.118771628	-0.41008848
3.281203001	2.440757899	0.51930945	-0.293604076	0.125091255	-0.410894096
3.285700947	2.437502826	0.516671569	-0.291859925	0.130965695	-0.411698639
3.290204987	2.433989834	0.514098425	-0.290042967	0.136471391	-0.412503421
3.294715432	2.430381795	0.511602717	-0.288134098	0.141684934	-0.413309991
3.299232568	2.42475854	0.509540477	-0.286114275	0.146682903	-0.414119661
3.303756657	2.418884063	0.507642421	-0.283964425	0.15154177	-0.41493386
3.308287938	2.413070364	0.505884603	-0.281665385	0.156338051	-0.415753841
3.312826626	2.407672139	0.504223357	-0.27919814	0.16114825	-0.416581035
3.317372909	2.40280849	0.502541721	-0.276543617	0.166049004	-0.41741699
3.321926955	2.398605396	0.500708281	-0.273682654	0.171116769	-0.418262839
3.326488905	2.395571091	0.498643013	-0.270596176	0.17642805	-0.419120014
3.33105902	2.394106927	0.496305556	-0.267265171	0.182059407	-0.419990003
3.335638987	2.392846902	0.49400317	-0.263698667	0.187959969	-0.420881629
3.340228204	2.392173835	0.491785452	-0.260263622	0.19343935	-0.421712339
3.344826188	2.392126043	0.48964973	-0.256912112	0.19856593	-0.422489882
3.34943258	2.392794414	0.48757808	-0.253596187	0.203408182	-0.423221886
3.354047146	2.397527797	0.484818282	-0.250267863	0.2080345	-0.423916042
3.358669776	2.402727581	0.482211065	-0.246879309	0.212513357	-0.424579978
3.363300481	2.408604437	0.479709902	-0.243382484	0.216913134	-0.425221503
3.367939398	2.415454003	0.47725053	-0.239729509	0.221302316	-0.425848246
3.372586788	2.421431432	0.474619081	-0.235872343	0.225749329	-0.426467836
3.377243035	2.428207431	0.47184956	-0.231763214	0.23032254	-0.427087963
3.381908646	2.436229677	0.468827467	-0.227354094	0.235090435	-0.427716434
3.386583455	2.438531899	0.466418373	-0.222596914	0.240121514	-0.42836082
3.391271184	2.441250512	0.464211446	-0.218569249	0.244275823	-0.428865314
3.395970681	2.443025321	0.462174865	-0.214724228	0.248104647	-0.429293215
3.400681092	2.444001698	0.460239785	-0.211013615	0.251659811	-0.429659247
3.405401865	2.444389382	0.458346732	-0.207389057	0.254993051	-0.429977357
3.410132749	2.438584655	0.458184473	-0.203802317	0.258156151	-0.43026185
3.414873788	2.431949612	0.458092969	-0.200204924	0.261201024	-0.43052721
3.419625331	2.424999642	0.457967792	-0.196548745	0.264179438	-0.430787623
3.424388022	2.41829883	0.457716318	-0.192785397	0.26714313	-0.431057394
3.42916281	2.413045823	0.45732356	-0.188866556	0.270143956	-0.431350708
3.433950941	2.408298177	0.456484852	-0.184743911	0.273233742	-0.43168211
3.438753962	2.40448075	0.45510541	-0.180369139	0.276464283	-0.432065606
3.443574229	2.392574218	0.454514412	-0.175693795	0.279887468	-0.432515621
3.448406078	2.383276142	0.453653907	-0.172583014	0.282179534	-0.432828128
3.453249298	2.374112076	0.452582631	-0.169670269	0.284350008	-0.433119833
3.458103715	2.365143982	0.451331106	-0.166908145	0.286408752	-0.433397472
3.462969187	2.35642057	0.449935853	-0.16424948	0.288365722	-0.433667958
3.467845607	2.346942639	0.448644534	-0.161646843	0.290230691	-0.433938086
3.472732906	2.336853399	0.447464647	-0.159053057	0.292013735	-0.434214771
3.477631044	2.326390688	0.446382763	-0.156420648	0.293724686	-0.434504628
3.48254002	2.315818625	0.445379988	-0.153702438	0.295373529	-0.434814692
3.487459866	2.308288662	0.444877831	-0.150851041	0.296970159	-0.435151756
3.492390648	2.300746263	0.44434013	-0.147819102	0.298524439	-0.435522497
3.497332469	2.293350631	0.44374198	-0.144559383	0.300046355	-0.435933769
3.502284963	2.292509233	0.441789527	-0.141024709	0.30154568	-0.436392665
3.507260562	2.286879032	0.440554908	-0.134783208	0.303835332	-0.437246442
3.512256452	2.280206757	0.439604125	-0.1288293	0.305591673	-0.438120246
3.517270406	2.272973447	0.438869968	-0.123103529	0.306916296	-0.439008057
3.522300793	2.265661438	0.438283732	-0.117546082	0.307910979	-0.439903855
3.527346576	2.259893535	0.437539033	-0.112097412	0.308677465	-0.440801799
3.532407306	2.254236639	0.436981474	-0.106697753	0.30931747	-0.441695929
3.537483132	2.249327461	0.436510362	-0.101287603	0.309932679	-0.442580104
3.542574793	2.245878438	0.436004141	-0.095807284	0.310624897	-0.443448722
3.547683621	2.244234144	0.435301359	-0.090197101	0.311495662	-0.444295526
3.552811541	2.245110381	0.43424997	-0.084397472	0.312646836	-0.445114672
3.557961071	2.249489076	0.432684283	-0.078348741	0.314180195	-0.445900261
3.563138918	2.250282106	0.431701645	-0.071991183	0.316197217	-0.446646094
3.568333324	2.254126461	0.43054446	-0.067234024	0.318033427	-0.447138608
3.573543486	2.2596367	0.429262206	-0.062879287	0.320018739	-0.447524011
3.578768818	2.266731798	0.427859919	-0.058844998	0.322119087	-0.447823405
3.584008964	2.275302562	0.426347087	-0.055049125	0.324300259	-0.448057115
3.589263791	2.285789673	0.424593114	-0.051409774	0.326528132	-0.448246002
3.594533393	2.296690086	0.422970267	-0.047844931	0.328768462	-0.448410571
3.599818088	2.307946469	0.421464649	-0.04427281	0.330986977	-0.448571563
3.605118419	2.319567122	0.420050489	-0.040611267	0.333149612	-0.448749602
3.610435159	2.33026755	0.418866618	-0.036778487	0.335222095	-0.448965371
3.615769303	2.340831612	0.417759936	-0.032692432	0.337170273	-0.449239552
3.621122075	2.351442863	0.416672329	-0.028271303	0.338959873	-0.449592829
3.626488369	2.354943946	0.41649773	-0.023432903	0.34055683	-0.450045705
3.631902936	2.357014713	0.416688535	-0.019670308	0.341604769	-0.450432241
3.637362909	2.35790758	0.417029382	-0.016116187	0.342479914	-0.450814962
3.642866013	2.35782204	0.417465728	-0.012726389	0.343196541	-0.451197565
3.648410571	2.356966766	0.417951112	-0.009457104	0.343769014	-0.45158428
3.653995497	2.355213179	0.418541404	-0.006264143	0.344211608	-0.451978981
3.659620304	2.352284971	0.419354768	-0.003103606	0.344538778	-0.452385724
3.665285097	2.348563486	0.420331272	6.86E-05	0.344764829	-0.452808559
3.67099058	2.344504775	0.421410091	0.003296539	0.344904125	-0.453251302
3.676738049	2.342472065	0.422394378	0.006624077	0.344970942	-0.453718185
3.682529398	2.340610939	0.423361817	0.010095429	0.344979674	-0.454212964
3.688367114	2.339253216	0.424243332	0.013754547	0.344944775	-0.454739809
3.694258	2.34399549	0.424142437	0.017645262	0.344880283	-0.455302596
3.700184918	2.346374825	0.424315759	0.023345251	0.3447586	-0.456131816
3.706145843	2.348589959	0.424505882	0.02869935	0.344597787	-0.456920028
3.712139148	2.350733414	0.424695531	0.033771493	0.344377249	-0.457678199
3.718163595	2.35289319	0.424867209	0.038625907	0.344076633	-0.458417058
3.724218339	2.351741015	0.425924563	0.043326385	0.343675315	-0.459147871
3.730302931	2.350024538	0.427100249	0.047937002	0.343153	-0.459881246
3.736417313	2.348005059	0.428316761	0.052521773	0.342489064	-0.46062839
3.742561818	2.345993104	0.429493645	0.057144694	0.341663122	-0.461400032
3.748737178	2.344172129	0.430572203	0.061869763	0.340654612	-0.462207019
3.754944514	2.34263749	0.43151497	0.066761054	0.339443117	-0.463060319
3.761185341	2.341701439	0.432254189	0.071882419	0.338008106	-0.463971078
3.767466924	2.342024397	0.432671704	0.077298135	0.336329371	-0.464950204
3.773761553	2.339802449	0.433399491	0.083111502	0.334215164	-0.46602881
3.780068349	2.336169947	0.434279703	0.088399388	0.331861407	-0.467047989
3.786386586	2.331655723	0.43522648	0.093266651	0.329316169	-0.468021035
3.792715703	2.326783501	0.436165151	0.0978183	0.326627582	-0.468961
3.799055295	2.323929203	0.436635978	0.102159142	0.323843718	-0.469881117
3.805405118	2.320703054	0.437153238	0.106394202	0.321012497	-0.470794439
3.811765086	2.3177749	0.437602897	0.110628352	0.318182111	-0.47171402
3.818135274	2.315908615	0.437861455	0.114966348	0.3154006	-0.47265321
3.824515915	2.314668981	0.43789008	0.119513318	0.312715948	-0.473624945
3.830907401	2.315308584	0.437501362	0.124373965	0.310176283	-0.474642575
3.837310286	2.318639959	0.436539808	0.129653335	0.307829708	-0.475719154
3.843721977	2.313685172	0.436655871	0.135456413	0.305724382	-0.476867735
3.850158864	2.311614777	0.436519186	0.138886064	0.304739177	-0.477536321
3.856619001	2.309943967	0.436260388	0.142144844	0.304025739	-0.478170574
3.863100822	2.308631499	0.435883797	0.145267814	0.303532243	-0.478776217
3.869603131	2.307624411	0.43539667	0.148290113	0.303206742	-0.479358792
3.876125111	2.305492076	0.43505759	0.151246935	0.30299741	-0.479923964
3.88266632	2.302828787	0.43474181	0.154173478	0.302852392	-0.480477333
3.889226689	2.299730811	0.434425625	0.15710482	0.302719742	-0.481024563
3.895806527	2.296303946	0.434083353	0.160076231	0.302547723	-0.481571078
3.902406518	2.294736105	0.433556229	0.163122803	0.302284271	-0.482122481
3.909027719	2.292592587	0.433032996	0.166279733	0.301877677	-0.482684672
3.915671565	2.289731296	0.432497121	0.169582069	0.301275939	-0.483262897
3.922337436	2.284929156	0.432436594	0.173065245	0.300427288	-0.483862936
3.929038582	2.277960705	0.432550468	0.175717056	0.299669206	-0.484311223
3.935772631	2.270136886	0.432653347	0.178189829	0.298907608	-0.484719813
3.94253774	2.261572176	0.432708148	0.180515587	0.298133135	-0.485095263
3.949332586	2.252379335	0.432684524	0.182726488	0.297336698	-0.48544395
3.956156373	2.24066959	0.433017474	0.184854478	0.296508938	-0.485772431
3.96300883	2.228670782	0.433214888	0.186931565	0.295640618	-0.486087203
3.969890213	2.216682666	0.433251193	0.188989878	0.294722527	-0.486394823
3.976801299	2.204949914	0.433124917	0.191061348	0.29374522	-0.486701667
3.983743392	2.198074861	0.433064846	0.193178073	0.292699516	-0.487014234
3.990718321	2.19150744	0.43292096	0.19537209	0.291576207	-0.487339199
3.997728442	2.185246805	0.432697298	0.197675407	0.290365934	-0.487682879
4.004779768	2.179244349	0.432393202	0.200120091	0.289059609	-0.488051951
4.011853346	2.174728787	0.432114399	0.202760711	0.287624657	-0.488451183
4.018947832	2.170587594	0.431839471	0.205222636	0.286251336	-0.488820016
4.026062214	2.166784186	0.431583241	0.207536012	0.284918934	-0.489163637
4.033195811	2.163278971	0.431355209	0.209731311	0.283606678	-0.48948735
4.04034827	2.160631592	0.43109172	0.211838573	0.282293856	-0.489796519
4.047519567	2.157947583	0.430900568	0.213888109	0.280959815	-0.490096509
4.054710009	2.155168733	0.430779594	0.215910107	0.279583782	-0.490392566
4.061920234	2.152244465	0.430724587	0.217934877	0.278145164	-0.490690053
4.069151208	2.149266073	0.430625679	0.219992623	0.276623189	-0.490994275
4.076404228	2.146118436	0.430557674	0.22211355	0.274997056	-0.491310537
4.08368092	2.142847561	0.430516905	0.224327996	0.273246199	-0.491644204
4.090983469	2.139812317	0.430515868	0.226666242	0.271349818	-0.492000461
4.098309332	2.137517553	0.430565219	0.229052067	0.269375682	-0.49236244
4.105657581	2.135448679	0.430622777	0.231270343	0.267499208	-0.492692649
4.113027461	2.133566453	0.430692777	0.233346954	0.265693009	-0.492997825
4.120418386	2.1318342	0.430779854	0.23530753	0.263930142	-0.493284285
4.127829947	2.129874933	0.430951008	0.237177894	0.262183309	-0.493558586
4.135261903	2.127779025	0.431174676	0.238983765	0.260425419	-0.493827403
4.142714189	2.125504314	0.431447674	0.240750954	0.258629233	-0.494097173
4.150186909	2.123011746	0.431770925	0.242505163	0.256767511	-0.494374275
4.157680343	2.120811549	0.432075756	0.244272068	0.254813194	-0.494665444
4.16519494	2.118544099	0.432396265	0.246077582	0.252738982	-0.494977057
4.172731324	2.116175644	0.432733697	0.247947365	0.250517786	-0.495315611
4.180290414	2.10509586	0.432813883	0.249907255	0.248122513	-0.495687783
4.187863688	2.099834846	0.433911917	0.256003261	0.240236521	-0.496937513
4.195450311	2.095072803	0.434870114	0.261390209	0.232622072	-0.498163939
4.203049544	2.090851641	0.435680671	0.266209215	0.22522372	-0.499368489
4.21066075	2.087361486	0.436322871	0.270601332	0.217986345	-0.500553012
4.218283387	2.083792704	0.437050757	0.274707735	0.210854605	-0.501719058
4.225917017	2.081074257	0.437612504	0.278669596	0.203773215	-0.502868414
4.233561299	2.079708962	0.437930383	0.28262803	0.196686789	-0.504002512
4.241215989	2.080363935	0.437902395	0.286724031	0.189540118	-0.505123138
4.248880946	2.08451504	0.437204518	0.291098833	0.182277858	-0.506231725
4.256556126	2.092500992	0.435872126	0.295893699	0.174844787	-0.507330239
4.264241584	2.105584457	0.433744392	0.301249504	0.167185485	-0.50842005
4.271936113	2.09663248	0.431529267	0.307307631	0.15924482	-0.509502888
4.279646351	2.100634872	0.430600743	0.309629589	0.156551301	-0.509857953
4.2873699	2.106181472	0.429401828	0.3119995	0.154172182	-0.510162532
4.29510484	2.113058863	0.427964696	0.314395964	0.152037099	-0.510425746
4.302849723	2.121026471	0.426325468	0.316797733	0.150075704	-0.510656536
4.310603582	2.131138701	0.424165361	0.31918335	0.148217678	-0.510863841
4.31836592	2.141354141	0.422021938	0.321531534	0.146392643	-0.511056662
4.326136721	2.151383467	0.41992674	0.323820859	0.144530118	-0.511243999
4.333916441	2.161011253	0.417913269	0.326030105	0.142559856	-0.511434793
4.341706014	2.168889572	0.416615794	0.328137755	0.140411496	-0.511637986
4.349506849	2.176309532	0.415438976	0.33012259	0.138014585	-0.511862636
4.357320829	2.183241164	0.414402966	0.331963241	0.135298893	-0.512117684
4.365147745	2.186660183	0.413522322	0.33363831	0.132193848	-0.512412071
4.373004289	2.189541701	0.412917364	0.334797919	0.12939927	-0.512666821
4.380889973	2.191745558	0.412499799	0.335597903	0.126702055	-0.512892067
4.388804408	2.193578401	0.412202671	0.33610025	0.124079451	-0.513095498
4.396747299	2.195284747	0.411960778	0.336367011	0.121508539	-0.513284624
4.40471845	2.196628953	0.411947648	0.336459965	0.11896646	-0.513467133
4.412717761	2.198019079	0.411950266	0.33644107	0.11643026	-0.513650537
4.420745231	2.199591258	0.411902027	0.336372465	0.113877051	-0.513842523
4.428800954	2.201422836	0.411748869	0.336315989	0.111284018	-0.514050722
4.436885124	2.199871678	0.4129318	0.336333692	0.108628333	-0.514282644
4.444998031	2.199214362	0.413971068	0.336487323	0.105886966	-0.514545918
4.453140061	2.199666719	0.414811009	0.33683908	0.103037104	-0.514848173
4.461312347	2.203658112	0.415884608	0.337450802	0.100055918	-0.515196979
4.469515983	2.205107477	0.416384038	0.338760287	0.095331565	-0.515790403
4.477748272	2.208246071	0.416527817	0.340207785	0.090978093	-0.516365767
4.486006963	2.212739022	0.416385029	0.341766059	0.086922146	-0.516931653
4.494290244	2.218270309	0.416033568	0.343408197	0.083090506	-0.517496467
4.502596752	2.224704618	0.415867488	0.345107168	0.079409823	-0.518068671
4.510925566	2.231472729	0.415725697	0.346835732	0.075806931	-0.518656909
4.51927621	2.238221679	0.415664941	0.34856689	0.0722083	-0.519269407
4.52764865	2.24464657	0.415736044	0.350273579	0.068540886	-0.519914806
4.536043299	2.251351871	0.41567406	0.351928771	0.064731203	-0.520601571
4.544461012	2.257639952	0.415666758	0.353505462	0.060706012	-0.521338165
4.552903087	2.263285291	0.415755736	0.354976416	0.056392118	-0.522133052
4.561374511	2.265906694	0.415301508	0.3563146	0.051716186	-0.522994697
4.569860502	2.269891267	0.415275249	0.357072294	0.048713773	-0.523553312
4.578360273	2.273930221	0.415220077	0.357742399	0.045889474	-0.524091303
4.586873146	2.277930436	0.415165634	0.358329654	0.043206431	-0.524614751
4.595398559	2.281790696	0.415138291	0.358838737	0.040627569	-0.525129497
4.60393606	2.285193999	0.414968358	0.359274209	0.038115978	-0.525641561
4.61248531	2.288330657	0.414951574	0.359640777	0.035634726	-0.526156843
4.621046084	2.291083665	0.415091471	0.359943181	0.033146694	-0.526681423
4.629618269	2.29333776	0.415387809	0.360186011	0.030614994	-0.527221024
4.638201862	2.295068098	0.415824379	0.360374033	0.02800265	-0.527781785
4.646796976	2.29667418	0.416328355	0.36051175	0.02527266	-0.528369606
4.655403836	2.298071597	0.41689905	0.360604018	0.02238813	-0.528990448
4.664023813	2.299286258	0.419229526	0.360655308	0.019311905	-0.529650271
4.672653447	2.29401849	0.420710435	0.360633314	0.010868333	-0.531550109
4.681291736	2.289455436	0.421845157	0.360400766	0.002990037	-0.533483565
4.689937821	2.285332164	0.422676669	0.359976143	-0.004436865	-0.535427094
4.698590993	2.281521655	0.423234248	0.359377563	-0.011526544	-0.537357032
4.707250685	2.27797204	0.423517973	0.358623385	-0.018392924	-0.539249718
4.715916479	2.274687541	0.423586699	0.357731879	-0.025149945	-0.541081667
4.724588101	2.271723808	0.423436759	0.356721431	-0.031911675	-0.542829335
4.733265422	2.269258765	0.423060579	0.355610251	-0.038792036	-0.544468939
4.741948463	2.267935198	0.422544382	0.354416639	-0.045905076	-0.545976937
4.750637384	2.267908579	0.421858598	0.353158951	-0.053364787	-0.547329724
4.759332497	2.269679345	0.420998784	0.351855338	-0.061285168	-0.548503757
4.768033714	2.260672405	0.420363322	0.350524217	-0.069780268	-0.549475372
4.776743473	2.261675789	0.420573792	0.349925369	-0.073853321	-0.549781859
4.785460921	2.263208331	0.420877165	0.349391043	-0.077684268	-0.54990077
4.794185359	2.265158973	0.421221859	0.348897249	-0.081319295	-0.549866915
4.802916245	2.267409346	0.421567228	0.348420501	-0.084804483	-0.549714684
4.811653193	2.269892657	0.42187109	0.347937018	-0.088185951	-0.54947871
4.820395975	2.272270976	0.422156999	0.347423077	-0.091509938	-0.549193382
4.829144516	2.274420271	0.422391414	0.346854925	-0.094822392	-0.548893392
4.8378989	2.276226538	0.422556728	0.34620893	-0.098169476	-0.54861325
4.846659367	2.278593295	0.422569917	0.345461279	-0.101597324	-0.548387468
4.855426312	2.280788249	0.422428955	0.34458831	-0.105152152	-0.548250496
4.864200289	2.282766034	0.422129268	0.343566239	-0.108879969	-0.548237026
4.872978688	2.283679843	0.421593986	0.342371523	-0.112826906	-0.548381567
4.881780147	2.284542919	0.420898465	0.341166884	-0.116499335	-0.548622906
4.890604785	2.285479642	0.420101271	0.339963466	-0.119910181	-0.54890573
4.899452427	2.286459287	0.419231614	0.338749826	-0.123106129	-0.549229324
4.908322609	2.287424441	0.41832134	0.337514728	-0.126133829	-0.549593151
4.917214573	2.28808368	0.41730135	0.336246729	-0.129040003	-0.549996614
4.926127269	2.288486126	0.416266491	0.334934622	-0.131871313	-0.55043906
4.935059356	2.28854363	0.41526839	0.333567083	-0.1346744	-0.55091989
4.9440092	2.288150664	0.414359773	0.332132667	-0.137496024	-0.551438391
4.952974878	2.285574782	0.414078978	0.330619991	-0.140382767	-0.551994026
4.961954175	2.28281852	0.413891281	0.329017818	-0.143381372	-0.552586138
4.970944585	2.27986201	0.413812453	0.327314794	-0.146538556	-0.553214014
4.979951003	2.275608941	0.414082822	0.325499743	-0.149900824	-0.553877175
4.988959916	2.27152265	0.4143508	0.32310766	-0.154308677	-0.554761231
4.997970047	2.268013769	0.41463601	0.320838004	-0.158417225	-0.555628777
5.006980311	2.264886344	0.414970765	0.318656325	-0.162279263	-0.556486726
5.015989818	2.261922233	0.41537841	0.316528529	-0.165947527	-0.557342172
5.024997868	2.259048106	0.415863625	0.314419955	-0.169474781	-0.558202028
5.034003957	2.255866324	0.416482732	0.31229642	-0.17291373	-0.559073329
5.043007773	2.252153874	0.417264443	0.310123414	-0.176317215	-0.559963048
5.052009196	2.247721205	0.418219587	0.307866722	-0.179738	-0.560878158
5.061008301	2.243568221	0.419153847	0.305491865	-0.183228806	-0.561825573
5.070005355	2.238953921	0.420169115	0.302964538	-0.186842382	-0.562812388
5.079000819	2.233792916	0.421245867	0.300250471	-0.190631479	-0.563845575
5.08799605	2.226999389	0.422433644	0.29731515	-0.194648877	-0.564932048
5.096990797	2.221203029	0.423573523	0.293768644	-0.19940415	-0.566240847
5.10598493	2.215813377	0.424591688	0.290395021	-0.203810871	-0.567508638
5.114978365	2.210647938	0.425503662	0.287149817	-0.207931489	-0.56874007
5.12397107	2.205572559	0.426311925	0.283988595	-0.211828381	-0.569939554
5.132963063	2.200634259	0.42694748	0.280866891	-0.215563908	-0.571111917
5.14195441	2.195397376	0.427557688	0.27774024	-0.219200522	-0.572261631
5.15094523	2.189798328	0.428126706	0.274564207	-0.222800627	-0.573393404
5.159935689	2.183822388	0.428626528	0.271294326	-0.226426676	-0.574511707
5.168926008	2.178244188	0.428840212	0.267886132	-0.230140954	-0.575621128
5.177916453	2.172630223	0.428835035	0.26429531	-0.234005973	-0.576726377
5.186907341	2.167006659	0.428570962	0.260477245	-0.238084108	-0.577831924
5.195896438	2.162065627	0.428032123	0.256387651	-0.242437571	-0.578942358
5.204891313	2.158580943	0.427243222	0.252215952	-0.246869847	-0.580030799
5.213893996	2.155838327	0.42623531	0.248291075	-0.251017481	-0.581032693
5.222905937	2.153601588	0.425051061	0.244554684	-0.25492987	-0.581955373
5.231928001	2.151663065	0.423726172	0.240948439	-0.258656472	-0.582805932
5.240960475	2.149520262	0.42225032	0.237414107	-0.262246698	-0.583591759
5.250003067	2.147071783	0.420707457	0.233893201	-0.26575017	-0.58431989
5.259054903	2.144138233	0.419111329	0.230327517	-0.26921615	-0.584997594
5.268114531	2.140572198	0.417477514	0.226658702	-0.27269417	-0.585631967
5.277179917	2.135765378	0.416078433	0.222828388	-0.276233613	-0.586230338
5.286248452	2.130430465	0.414598191	0.218778431	-0.279883981	-0.58679986
5.295316942	2.124575144	0.413029665	0.2144503	-0.283694655	-0.587347686
5.304385767	2.125228785	0.411478153	0.209785685	-0.287715167	-0.587881148
5.313453205	2.123308438	0.409867543	0.20658192	-0.290489584	-0.588192642
5.322518755	2.121937175	0.408116705	0.203593671	-0.293135405	-0.588412404
5.331581961	2.120901032	0.406272942	0.200767577	-0.295662433	-0.588556826
5.340642407	2.119993892	0.404390783	0.198049814	-0.298080504	-0.58864224
5.349699719	2.118948112	0.40224491	0.195386857	-0.300399333	-0.588684857
5.358753565	2.117421118	0.40015582	0.192725122	-0.302628785	-0.58870095
5.367803652	2.115205352	0.398194273	0.190010905	-0.304778785	-0.588706851
5.37684973	2.112093733	0.396428685	0.187190577	-0.306859106	-0.588718891
5.385891589	2.107889924	0.394935995	0.184210703	-0.308879584	-0.588753402
5.394929064	2.102746779	0.393647507	0.181017458	-0.310850114	-0.588826478
5.403962027	2.096540951	0.392610613	0.177557305	-0.31278041	-0.588954628
5.412988706	2.082852671	0.392052268	0.17377685	-0.314680278	-0.589153886
5.422006112	2.073719531	0.391882635	0.167996213	-0.317212313	-0.589506567
5.431014245	2.064061124	0.391992451	0.16245535	-0.319224924	-0.589851022
5.440013094	2.053913343	0.392357027	0.157102019	-0.320810288	-0.590194523
5.449002641	2.043399642	0.3929498	0.15188393	-0.322060645	-0.590544522
5.457982856	2.032643353	0.393730337	0.14674896	-0.323068023	-0.590908468
5.4669537	2.021773114	0.394647856	0.141644821	-0.32392472	-0.591293812
5.475915125	2.011004746	0.395673771	0.136519223	-0.324722767	-0.591707885
5.484867072	2.000581871	0.396768572	0.131320015	-0.32555455	-0.592158079
5.493809473	1.991951932	0.397476585	0.125994921	-0.326511979	-0.592651784
5.502742251	1.984505984	0.398038868	0.12049178	-0.327687413	-0.593196571
5.511665319	1.978566308	0.398401919	0.114758208	-0.329172969	-0.593799651
5.520576509	1.976390938	0.398382811	0.10874214	-0.331060648	-0.594468594
5.529473079	1.975837407	0.398000441	0.103683755	-0.332955569	-0.595083117
5.538357513	1.976888	0.397379746	0.099039048	-0.334980756	-0.595716476
5.547231684	1.97914553	0.396591608	0.094722077	-0.337098509	-0.596364856
5.556096847	1.982273016	0.395705221	0.09064696	-0.339271188	-0.597024322
5.564953649	1.986480661	0.394757051	0.086727731	-0.341461122	-0.597691
5.573802119	1.990960705	0.393809028	0.08287853	-0.343630672	-0.598361194
5.582641674	1.995457076	0.392911966	0.079013504	-0.345742106	-0.599030793
5.591471118	1.999752379	0.392112383	0.075046644	-0.347757727	-0.59969604
5.600288642	2.004234423	0.39128443	0.070892155	-0.349640012	-0.600353181
5.609091823	2.008418915	0.39055814	0.066463977	-0.351351172	-0.600998044
5.617877625	2.012184735	0.389968163	0.061676249	-0.352853507	-0.601626992
5.62664923	2.014462722	0.389446152	0.056443177	-0.354109436	-0.602236092
5.635416078	2.016429353	0.389108001	0.053232469	-0.354691863	-0.602566779
5.644178174	2.018139499	0.388839502	0.050203688	-0.355098188	-0.602842391
5.652935477	2.019611962	0.388640879	0.04731933	-0.355347842	-0.603073359
5.661687899	2.02086071	0.388512027	0.044541962	-0.355460078	-0.603269339
5.67043531	2.021903199	0.388452808	0.041834287	-0.355454326	-0.603440285
5.679177531	2.022793513	0.388490303	0.039158739	-0.355349958	-0.603596389
5.687914339	2.023551996	0.388629585	0.036477938	-0.355166256	-0.603747487
5.696645466	2.024198784	0.388868372	0.033754393	-0.354922563	-0.603903592
5.705370594	2.024711763	0.389214507	0.030950814	-0.354638368	-0.604074538
5.714089364	2.025471162	0.38957154	0.028029628	-0.354332894	-0.604270399
5.722801371	2.026528025	0.389922464	0.024953499	-0.354025513	-0.604501188
5.731503787	2.028234854	0.390526091	0.021685012	-0.353735566	-0.604776919
5.740190939	2.027869008	0.391332737	0.016273916	-0.353185892	-0.605266571
5.748863052	2.027433065	0.392149743	0.01122462	-0.35247612	-0.605737507
5.75752032	2.027001562	0.392964935	0.006464764	-0.351644605	-0.606195986
5.7661629	2.026667841	0.393767803	0.001921944	-0.350729823	-0.606648207
5.774790915	2.027930117	0.394706919	-0.002476379	-0.34976998	-0.607100546
5.783404452	2.028995826	0.395595431	-0.006802447	-0.348803818	-0.607559204
5.792003567	2.029912561	0.396418052	-0.011128742	-0.347869426	-0.608030379
5.800588277	2.030726243	0.397161348	-0.015527654	-0.347005278	-0.608520329
5.809158568	2.03168499	0.397774386	-0.020071629	-0.346249878	-0.609035492
5.81771439	2.03327266	0.398133679	-0.024833016	-0.345641553	-0.609581947
5.826255658	2.035682484	0.398211659	-0.029884253	-0.345218658	-0.610166013
5.834780941	2.040058956	0.397603347	-0.035297729	-0.34501949	-0.610794008
5.843286908	2.046086232	0.396546163	-0.039743118	-0.345117092	-0.6113078
5.851775871	2.053777436	0.395031195	-0.043898065	-0.345491111	-0.61178571
5.860249687	2.062784376	0.393141967	-0.047819838	-0.346080184	-0.612237632
5.868709751	2.072709141	0.390969337	-0.051565975	-0.346822947	-0.612672865
5.877157002	2.084452535	0.388418715	-0.055193983	-0.347657859	-0.613101184
5.885591915	2.096249546	0.385718567	-0.058761194	-0.348523796	-0.613532245
5.894014511	2.107593943	0.382979635	-0.062325202	-0.349359244	-0.613975585
5.902424348	2.117970835	0.380326892	-0.065943472	-0.350102901	-0.614440799
5.910820526	2.121874882	0.379619929	-0.069673404	-0.350693405	-0.614937603
5.919201687	2.124339529	0.379189279	-0.073572472	-0.351069331	-0.615475595
5.927566012	2.125061633	0.379106102	-0.077698156	-0.351169348	-0.61606431
5.935913725	2.12907892	0.378681684	-0.082107894	-0.35093227	-0.616713345
5.944252206	2.130322465	0.378520154	-0.084987812	-0.350603312	-0.617148936
5.952582048	2.131042985	0.378475326	-0.087666795	-0.350177318	-0.617565393
5.960903662	2.131183762	0.378561267	-0.090180762	-0.34965837	-0.617967486
5.969217281	2.130691769	0.37879084	-0.092565879	-0.349050641	-0.618360579
5.977522957	2.128797815	0.379283587	-0.094858125	-0.348358035	-0.618749559
5.985820565	2.126531367	0.379896222	-0.097093627	-0.347584695	-0.619139373
5.994109801	2.123843051	0.380634806	-0.099308379	-0.346734762	-0.619535148
6.002390178	2.120703252	0.381504423	-0.101538405	-0.345812231	-0.619941771
6.010661033	2.120132229	0.381858806	-0.10381981	-0.344821125	-0.620364308
6.018921525	2.119558057	0.382241689	-0.106188603	-0.343765616	-0.620807767
6.02717063	2.118910129	0.382660123	-0.108680859	-0.342649758	-0.621277273
6.035405091	2.110879513	0.384210781	-0.11133258	-0.341477633	-0.621777594
6.043615896	2.10472447	0.385941795	-0.116675213	-0.339000195	-0.622796297
6.05180387	2.098710433	0.387571046	-0.121575475	-0.336465597	-0.623751163
6.059969565	2.092764932	0.389128182	-0.126122385	-0.33388719	-0.624656975
6.068113264	2.0868574	0.390637009	-0.130404741	-0.331278235	-0.625527859
6.076234977	2.081555188	0.392121456	-0.13451159	-0.328652173	-0.626378238
6.084334444	2.076443774	0.393597398	-0.138531804	-0.326022089	-0.627222776
6.092411132	2.071483571	0.395067391	-0.142554402	-0.323401481	-0.628075778
6.100464239	2.066669676	0.396528212	-0.146668255	-0.320803612	-0.628951609
6.108492689	2.062886454	0.397730889	-0.150962323	-0.318241835	-0.629864752
6.116495137	2.060010337	0.398695493	-0.155525595	-0.31572935	-0.630829573
6.124469968	2.058133654	0.399383941	-0.160447001	-0.31327951	-0.631860614
6.132415075	2.059398684	0.399262311	-0.165815443	-0.310905725	-0.632972181
6.140328143	2.062512699	0.3988116	-0.170148253	-0.30924505	-0.633869708
6.148210808	2.067184391	0.398022118	-0.1742796	-0.307906687	-0.634735942
6.156064293	2.073096672	0.396958303	-0.178249076	-0.306823909	-0.635575414
6.163889404	2.079950298	0.395681595	-0.182096243	-0.305929929	-0.636393249
6.171686534	2.087036869	0.394174375	-0.185860634	-0.3051579	-0.637194216
6.179455662	2.094763084	0.392644721	-0.189581901	-0.304441005	-0.637983263
6.18719635	2.10271131	0.391171283	-0.193299502	-0.303712398	-0.638765156
6.194907748	2.110429137	0.389827497	-0.197053045	-0.30290544	-0.639544725
6.202588591	2.1153048	0.389235658	-0.200882062	-0.301953197	-0.640326917
6.210237199	2.119716937	0.388714439	-0.204826102	-0.300788909	-0.64111644
6.217851478	2.123351047	0.388285792	-0.20892477	-0.299345672	-0.64191848
6.225433951	2.127985032	0.387593512	-0.213217676	-0.297556788	-0.642737567
6.232997261	2.131925117	0.387185772	-0.216265991	-0.296143591	-0.643306553
6.24054255	2.135777139	0.38678769	-0.219094127	-0.294749856	-0.6438241
6.248070664	2.139430612	0.386403537	-0.22173886	-0.293359071	-0.644297659
6.255582161	2.142773089	0.386039623	-0.224236786	-0.291954458	-0.644734561
6.26307731	2.14584047	0.385742128	-0.226624697	-0.290519357	-0.645142496
6.270556086	2.148654374	0.385555385	-0.228939205	-0.289037019	-0.645528734
6.278018175	2.151074327	0.385467021	-0.231216878	-0.287490904	-0.645900667
6.285462972	2.152939159	0.385467309	-0.23349452	-0.285864204	-0.646265924
6.292889581	2.156793648	0.384912938	-0.23580876	-0.284140229	-0.646631777
6.300296818	2.160866352	0.384183286	-0.238196179	-0.28230235	-0.647005856
6.307683204	2.165117402	0.383260541	-0.240693599	-0.280333847	-0.647395313
6.315048783	2.164791579	0.382729718	-0.243337423	-0.278218091	-0.647807777
6.32239619	2.165877444	0.381654001	-0.247835904	-0.274547607	-0.648505747
6.329726295	2.167922938	0.380337126	-0.251999378	-0.271038711	-0.64914155
6.337039773	2.17067138	0.378833086	-0.255881786	-0.26764518	-0.649723947
6.344337102	2.173825582	0.377198753	-0.259537041	-0.26432085	-0.650261819
6.351618569	2.177671858	0.375462122	-0.263019145	-0.261019468	-0.650763869
6.358884263	2.181574573	0.373689171	-0.266382039	-0.257694602	-0.651239038
6.366134079	2.185101552	0.371939352	-0.269679666	-0.254300147	-0.651696026
6.373367719	2.187807578	0.370274192	-0.272965968	-0.250789762	-0.652143776
6.380584687	2.182349547	0.370368699	-0.276294976	-0.247117177	-0.65259105
6.387784295	2.175967752	0.370604889	-0.279720455	-0.243236214	-0.653046429
6.394965658	2.168510493	0.371006024	-0.283296555	-0.239100486	-0.653519034
6.402126863	2.159753679	0.371601878	-0.287077069	-0.234663963	-0.654017389
6.409266106	2.152378194	0.37208397	-0.291136384	-0.229825586	-0.654532194
6.416384577	2.145604989	0.372554871	-0.294891417	-0.225244403	-0.654972136
6.42348324	2.139128999	0.373048999	-0.298388809	-0.220858842	-0.655352652
6.43056283	2.132697458	0.373588006	-0.301675379	-0.216607288	-0.655689538
6.437623855	2.125865789	0.374207281	-0.304797709	-0.212428242	-0.655998051
6.444666596	2.119002114	0.374863489	-0.307802588	-0.208260134	-0.65629369
6.451691108	2.111852721	0.375563642	-0.310736597	-0.204041466	-0.656592071
6.458697217	2.104202224	0.376316818	-0.313646555	-0.199710652	-0.656908691
6.465684523	2.098480903	0.376851439	-0.316579133	-0.195206195	-0.657259107
6.472652399	2.092490148	0.377374623	-0.319580972	-0.190466553	-0.657658696
6.479599991	2.086108424	0.377889008	-0.322698772	-0.185430124	-0.658122957
6.486527372	2.078623043	0.378487555	-0.325979263	-0.180035278	-0.658667445
6.493437152	2.072959751	0.3787201	-0.329621494	-0.173973769	-0.659302056
6.500330807	2.068458007	0.378713327	-0.333004355	-0.168267488	-0.659894764
6.507209521	2.064739811	0.378534727	-0.336160272	-0.162836641	-0.660461485
6.514074186	2.061463782	0.37825122	-0.339121431	-0.157601878	-0.661017537
6.520925403	2.05863226	0.377840086	-0.341920316	-0.152483314	-0.661578655
6.527763477	2.055662977	0.377433897	-0.344589174	-0.147401452	-0.662160337
6.534588425	2.052222993	0.377124753	-0.347160429	-0.1422766	-0.662778139
6.541399968	2.048006895	0.376993638	-0.349666357	-0.137029082	-0.663447797
6.548197538	2.043429627	0.376926956	-0.352139294	-0.131579369	-0.664184749
6.554980272	2.038422589	0.37693256	-0.354611695	-0.125847727	-0.665004671
6.561747018	2.032924173	0.377018001	-0.357115716	-0.119754545	-0.665923059
6.568488561	2.030626476	0.376683886	-0.359683812	-0.113220237	-0.666955531
6.575168621	2.029110498	0.376240148	-0.361736268	-0.107935578	-0.667838991
6.581791177	2.02864083	0.375664193	-0.363676459	-0.102975391	-0.668724597
6.588359289	2.028891601	0.37501215	-0.365497708	-0.098268911	-0.669614971
6.594875107	2.02953144	0.374342365	-0.367193162	-0.093745396	-0.670512617
6.60133986	2.030480467	0.373790294	-0.368756026	-0.089334123	-0.671420097
6.607753866	2.0311173	0.373378455	-0.370179415	-0.084964328	-0.672340095
6.614116526	2.03105276	0.373160848	-0.371456653	-0.080565296	-0.673275054
6.620426325	2.029910129	0.373184103	-0.372580737	-0.076066285	-0.674227595
6.626680835	2.026124363	0.373807027	-0.373544961	-0.071396492	-0.675200224
6.632876711	2.021364289	0.374548463	-0.374342412	-0.066485338	-0.676195443
6.639009692	2.015419072	0.375429866	-0.374966413	-0.061261974	-0.677215993
6.645084652	2.004689497	0.376734879	-0.37541002	-0.055655569	-0.67826432
6.651144836	1.995109635	0.378384217	-0.37560451	-0.048365511	-0.679622948
6.657191031	1.985207301	0.380148668	-0.375327796	-0.041564196	-0.680934489
6.663223856	1.97484387	0.382040911	-0.374659479	-0.035152502	-0.682198048
6.669243768	1.963948404	0.384056653	-0.373678863	-0.029031068	-0.683413208
6.675251058	1.953688346	0.38639426	-0.372465432	-0.023100771	-0.684578955
6.681245853	1.942462207	0.388879205	-0.371098816	-0.017262362	-0.685694814
6.687228115	1.930458532	0.391441341	-0.369658262	-0.011416696	-0.68675977
6.693197643	1.917919014	0.39399756	-0.36822331	-0.005464435	-0.687773287
6.699154069	1.904662104	0.396538079	-0.366873503	0.00069353	-0.688734651
6.705096862	1.892076289	0.398764913	-0.365688264	0.007156432	-0.689643085
6.711025328	1.880457944	0.400573441	-0.364747018	0.014023561	-0.690497875
6.716934447	1.868021046	0.401922151	-0.364129305	0.02139404	-0.691298366
6.722804557	1.860926509	0.402593464	-0.363809168	0.030203346	-0.692100763
6.728638217	1.856551062	0.402503138	-0.363825202	0.03847209	-0.692690194
6.734437459	1.854234886	0.401812141	-0.364107847	0.046308815	-0.693101346
6.740203788	1.853412064	0.400672804	-0.364587277	0.053822082	-0.69336921
6.74593818	1.853818657	0.399166536	-0.365193874	0.061120406	-0.693528414
6.751641088	1.854897342	0.397477654	-0.36585784	0.068312354	-0.693613768
6.757312434	1.856322399	0.395712269	-0.366509557	0.075506464	-0.6936602
6.762951617	1.857861716	0.393962102	-0.367079347	0.082811229	-0.693702519
6.768557506	1.859491531	0.392294227	-0.367497414	0.090335228	-0.693775415
6.774128444	1.861325408	0.390762977	-0.36769411	0.098186955	-0.693913698
6.779662248	1.863353012	0.38941112	-0.367599666	0.10647504	-0.694152176
6.785156285	1.86903776	0.388134219	-0.367144406	0.115307942	-0.694525719
6.790608839	1.871402274	0.38746227	-0.366720289	0.120814472	-0.694800317
6.796022348	1.87380092	0.386861872	-0.366260946	0.125974476	-0.695063055
6.801398773	1.876123867	0.386340478	-0.365753502	0.130853474	-0.695319533
6.806739599	1.878312539	0.385897927	-0.365185022	0.135516956	-0.695575356
6.812045833	1.880534558	0.385572247	-0.364542723	0.140030339	-0.695836067
6.817318006	1.882543725	0.385302579	-0.36381349	0.144459128	-0.696107328
6.822556173	1.884358312	0.385082321	-0.362984478	0.148868784	-0.696394503
6.827759911	1.886046017	0.384903144	-0.362042814	0.153324813	-0.696703315
6.83292832	1.888278918	0.384818644	-0.360975474	0.157892704	-0.697039425
6.838060024	1.890640898	0.384783283	-0.359769672	0.162637845	-0.697408199
6.843153171	1.893186028	0.384787299	-0.358412474	0.167625844	-0.697815418
6.848209593	1.896834239	0.384725205	-0.356890798	0.172922194	-0.698266506
6.853251911	1.89953734	0.384767801	-0.355959296	0.176009998	-0.698540986
6.858281234	1.902252407	0.384826325	-0.355039924	0.178889483	-0.698809803
6.863298453	1.904922047	0.384896533	-0.354119867	0.181598008	-0.69907552
6.868304244	1.907517086	0.384978546	-0.353186518	0.184172869	-0.699340522
6.873299064	1.909888251	0.38508888	-0.352227151	0.186651438	-0.699607432
6.878283156	1.912318776	0.38524607	-0.351229042	0.189071044	-0.699878693
6.883256543	1.914806422	0.385476856	-0.350179523	0.191469043	-0.700156927
6.888219035	1.917335232	0.385806418	-0.349066019	0.193882838	-0.700444579
6.893170223	1.919488301	0.386321198	-0.347875804	0.19634968	-0.700744152
6.898109481	1.921815431	0.386928717	-0.346596152	0.198907018	-0.701058269
6.903035968	1.924253944	0.387621911	-0.345214367	0.201592103	-0.701389313
6.907947286	1.927010586	0.388365545	-0.343717933	0.204442263	-0.701739728
6.91283088	1.930393894	0.389105374	-0.342162669	0.207341164	-0.702098548
6.917688375	1.93403999	0.389802655	-0.340669721	0.210038692	-0.702439487
6.922521076	1.937864509	0.390436607	-0.339218557	0.212569982	-0.702766299
6.927329974	1.941794958	0.390989599	-0.33778882	0.214970142	-0.703082979
6.932115738	1.949064056	0.391743991	-0.336360127	0.217274308	-0.703393459
6.93687872	1.956166255	0.39240991	-0.334912002	0.219517648	-0.703701675
6.941618952	1.962810296	0.392971236	-0.333424211	0.221735299	-0.704011381
6.946336149	1.96873659	0.393430061	-0.331876338	0.223962396	-0.704326808
6.951029708	1.974251298	0.393671101	-0.330247909	0.226234078	-0.704651773
6.955698706	1.979026139	0.393753057	-0.32851854	0.228585497	-0.704990089
6.960341904	1.982922021	0.393702938	-0.326667964	0.231051743	-0.70534575
6.964957715	1.971187138	0.394436768	-0.32467556	0.233668	-0.70572269
6.969543713	1.967648407	0.395728304	-0.319581985	0.240305424	-0.706671715
6.974102036	1.964500275	0.39665133	-0.314777672	0.246514529	-0.707550764
6.978634439	1.961438148	0.397322463	-0.310184866	0.25236243	-0.708374798
6.983142287	1.958220989	0.397846322	-0.305725813	0.257916063	-0.709158897
6.987626559	1.959487399	0.396710287	-0.301322818	0.263242543	-0.709918201
6.992087847	1.957694536	0.395894337	-0.296898097	0.268408835	-0.71066761
6.996526357	1.953331427	0.395415065	-0.292374015	0.273482025	-0.711422443
7.000941906	1.946750124	0.395288168	-0.287672788	0.278529108	-0.712197602
7.005333927	1.939527428	0.395135063	-0.282716721	0.283617258	-0.713008285
7.009701464	1.931002673	0.395201209	-0.277428001	0.288813293	-0.713869452
7.014043174	1.921379606	0.395474799	-0.271729052	0.294184417	-0.714796185
7.018356594	1.910192667	0.395978065	-0.265541881	0.299797714	-0.715803742
7.02263292	1.901730554	0.396569903	-0.258514106	0.305800974	-0.716944993
7.026875126	1.893303782	0.397143237	-0.251708627	0.311139315	-0.718041241
7.031085611	1.884869015	0.397707486	-0.245077834	0.315942109	-0.719100833
7.035266198	1.876450729	0.398265328	-0.238573894	0.320338607	-0.720132411
7.039418136	1.868560165	0.399019881	-0.232149109	0.324458122	-0.721144259
7.043542097	1.860781285	0.399674133	-0.225755766	0.328430027	-0.722144842
7.047638178	1.853248805	0.400223995	-0.219346121	0.332383543	-0.723142803
7.0517059	1.846164256	0.400648293	-0.212872535	0.336448044	-0.724146426
7.05574421	1.839346723	0.401266379	-0.206287175	0.34075281	-0.725164115
7.059751477	1.834034274	0.401532607	-0.199542359	0.345427126	-0.726204515
7.063725496	1.830651251	0.401369833	-0.192590237	0.350600362	-0.727275908
7.067664703	1.833899208	0.400511855	-0.18538329	0.356401622	-0.7283867
7.071587023	1.83429471	0.399687122	-0.181927189	0.35940212	-0.728916526
7.075493347	1.835325229	0.398743413	-0.17878601	0.362323344	-0.72939229
7.079384381	1.836885576	0.397709172	-0.175896615	0.365180969	-0.729825079
7.083260652	1.838884293	0.396610393	-0.173195869	0.367990375	-0.73022598
7.087122505	1.841655455	0.39539575	-0.170620531	0.370767295	-0.730606139
7.090970102	1.84457497	0.39420474	-0.168107361	0.373527229	-0.730976403
7.094803421	1.847566043	0.393061659	-0.165593147	0.376285732	-0.731347919
7.098622263	1.850603022	0.391985615	-0.163014755	0.379058361	-0.731731653
7.102426243	1.853927062	0.390808384	-0.160308957	0.381860733	-0.732138753
7.106214795	1.857375285	0.389610964	-0.157412693	0.384708315	-0.732580245
7.109987173	1.8609113	0.388391921	-0.154262602	0.387616724	-0.733067155
7.113743155	1.864966195	0.387127993	-0.150795534	0.390601546	-0.73361057
7.117493244	1.867516751	0.38617145	-0.148644924	0.392380118	-0.733950198
7.121237833	1.870075725	0.385209755	-0.14661704	0.394036382	-0.734271467
7.124977247	1.87261748	0.384246903	-0.144681901	0.395586491	-0.734579384
7.128711737	1.875115049	0.383289946	-0.142809704	0.397046477	-0.734878957
7.132441483	1.877497552	0.382769036	-0.140970498	0.398432761	-0.735175252
7.136166594	1.879617975	0.382287372	-0.139134556	0.399761409	-0.735473394
7.139887109	1.881444272	0.381848483	-0.13727203	0.401048571	-0.735778391
7.143602994	1.882944661	0.381458367	-0.13535291	0.402310401	-0.736095428
7.147314144	1.884853676	0.380640788	-0.133347362	0.403563142	-0.736429334
7.151020382	1.886721443	0.379675803	-0.131225556	0.404822975	-0.736785293
7.154721462	1.88854116	0.378553143	-0.12895757	0.406106025	-0.737168312
7.158415052	1.886928398	0.377435223	-0.126513496	0.407428414	-0.737583339
7.162087959	1.88871589	0.375913441	-0.120843224	0.410392046	-0.738550484
7.165742306	1.890556609	0.374244661	-0.115485989	0.41309762	-0.739467442
7.169379737	1.892342947	0.372467459	-0.110370114	0.4155716	-0.740347147
7.173001425	1.893987344	0.370619818	-0.10542383	0.417840749	-0.741202593
7.17660807	1.895475909	0.368715681	-0.100575544	0.419931501	-0.742046535
7.180199895	1.896579328	0.366807985	-0.095753372	0.421870589	-0.742891848
7.183776652	1.897232159	0.364918695	-0.090885706	0.423684567	-0.743751585
7.187337616	1.897379696	0.363057733	-0.085900925	0.425399989	-0.744638443
7.190881591	1.896163369	0.362074502	-0.080727212	0.427043498	-0.745565474
7.194406905	1.894916577	0.360997339	-0.075292878	0.428641766	-0.746545434
7.197911414	1.89375953	0.359810253	-0.069526203	0.430221289	-0.747591257
7.201394931	1.893349264	0.3585295	-0.063355379	0.43180874	-0.748715699
7.204863774	1.892975376	0.357226401	-0.05843129	0.433023989	-0.74961549
7.208317966	1.892798806	0.355898924	-0.053795032	0.434122771	-0.750464499
7.211757564	1.892731181	0.354586305	-0.049386762	0.435103297	-0.751274645
7.215182652	1.892669674	0.35332203	-0.045146801	0.43596369	-0.752057493
7.218593353	1.893107699	0.352158668	-0.041015327	0.436702162	-0.752825022
7.221989815	1.893294963	0.351079881	-0.036932535	0.437316984	-0.753589034
7.225372222	1.893173701	0.350108408	-0.032838657	0.4378061	-0.754361212
7.228740789	1.892699273	0.349261094	-0.028673947	0.43816787	-0.755153537
7.232095763	1.892260513	0.348356519	-0.02437859	0.438400447	-0.75597775
7.235437425	1.891633567	0.347492957	-0.019892745	0.438502043	-0.756845534
7.238766086	1.890832107	0.346665093	-0.015156709	0.438470721	-0.757768929
7.242082775	1.890935567	0.345688934	-0.010110743	0.438304722	-0.758759558
7.245390741	1.888873975	0.344828117	-0.003111683	0.437827647	-0.760188699
7.248691517	1.886470313	0.344061559	0.003391691	0.437073857	-0.761604667
7.251986328	1.883759524	0.343376256	0.009497933	0.43608135	-0.76300174
7.255276092	1.880828729	0.342754125	0.015305519	0.434887916	-0.764373839
7.258561424	1.877189491	0.342349867	0.020912901	0.433531404	-0.765715063
7.261842628	1.873327768	0.342026422	0.026418615	0.432049841	-0.76701951
7.265119704	1.86942837	0.341739372	0.031920955	0.430480957	-0.768281221
7.268392344	1.865724018	0.341432371	0.037518475	0.428862661	-0.769494295
7.271659935	1.862707198	0.341002546	0.043309666	0.427232742	-0.770652652
7.274921556	1.860452913	0.34043461	0.04939295	0.425629228	-0.771750629
7.27817598	1.859264361	0.339676148	0.055866867	0.424089879	-0.772782028
7.281418708	1.858723621	0.338787665	0.062829711	0.422652572	-0.773740947
7.284639803	1.858610261	0.337906902	0.0698874	0.421390921	-0.774541974
7.28783923	1.859419172	0.337065286	0.076540664	0.420337141	-0.775118887
7.291017008	1.860995237	0.336255828	0.082868859	0.419440895	-0.775512755
7.294173208	1.863181368	0.33546758	0.08895129	0.418651938	-0.775764644
7.297307955	1.866570435	0.334582672	0.094867237	0.417919904	-0.775915682
7.300421431	1.870010258	0.333774779	0.100696042	0.417194426	-0.776006818
7.30351387	1.873394344	0.333033718	0.106517084	0.416425169	-0.776079178
7.306585558	1.876633333	0.332348543	0.112409554	0.415562004	-0.776174009
7.30963684	1.88017084	0.331712669	0.118452817	0.414554417	-0.7763322
7.312668114	1.883754052	0.331091147	0.124726228	0.413352102	-0.776594818
7.315679832	1.88741066	0.330439907	0.131309092	0.411904842	-0.777003109
7.318673691	1.888673365	0.329946901	0.138280898	0.41016233	-0.777597904
7.321657276	1.889761894	0.329488707	0.144305646	0.40852502	-0.778227866
7.324631863	1.890554975	0.329037511	0.14992252	0.406914324	-0.778894484
7.327598477	1.891114365	0.328571103	0.155206442	0.405307204	-0.779593825
7.33055789	1.891530155	0.328063572	0.160232157	0.403680891	-0.780321658
7.333510624	1.889110058	0.328022891	0.165074497	0.402012378	-0.781073868
7.336456952	1.886369058	0.327915657	0.169808283	0.400278836	-0.781846583
7.339396892	1.883481838	0.327698056	0.174508482	0.398457319	-0.78263545
7.342330215	1.88061027	0.32733795	0.179249838	0.396524936	-0.783436477
7.345256438	1.877902366	0.326813312	0.184107184	0.39445886	-0.78424567
7.348174831	1.875387729	0.326087569	0.1891554	0.392236173	-0.785058856
7.351084411	1.873184465	0.325147058	0.194469258	0.389833868	-0.785871923
7.353984753	1.872043948	0.323835953	0.200123727	0.387229174	-0.786680758
7.35687888	1.870952645	0.322465129	0.207082301	0.384011507	-0.787588418
7.359767102	1.870332685	0.3210047	0.213627636	0.380984753	-0.788354695
7.362649668	1.870070062	0.319496922	0.219825879	0.378085494	-0.789013803
7.365526769	1.870078288	0.317989996	0.225743622	0.375250757	-0.789599597
7.36839854	1.866595135	0.316339215	0.23144713	0.372417033	-0.790146232
7.371265052	1.8628602	0.314729289	0.23700279	0.36952129	-0.790687621
7.374126322	1.858998265	0.313216989	0.242477089	0.366500288	-0.791258097
7.376982306	1.855125907	0.311852424	0.247936249	0.363290727	-0.791891634
7.379832902	1.85137524	0.310697376	0.253446639	0.359829366	-0.79262197
7.38267795	1.847711497	0.309631041	0.259074777	0.356053114	-0.793483555
7.385517228	1.844218557	0.308638459	0.264887035	0.35189864	-0.794510305
7.388349038	1.840971702	0.307905949	0.270949602	0.347302705	-0.795736313
7.391170712	1.837143972	0.307263827	0.275888503	0.343248248	-0.796897709
7.393982688	1.832746722	0.306792691	0.280288786	0.339241922	-0.798117101
7.396785371	1.827972213	0.306461393	0.284253299	0.335267931	-0.799382627
7.399579139	1.823030091	0.306232312	0.287884355	0.3313106	-0.800682843
7.402364335	1.818983053	0.305930842	0.291284859	0.327354342	-0.802006066
7.405141274	1.814749141	0.305709547	0.294557095	0.323383212	-0.803340495
7.40791024	1.810668636	0.305513321	0.297803879	0.319381535	-0.804674447
7.410671487	1.807104158	0.305279111	0.301127821	0.315333605	-0.805996358
7.413425237	1.804055412	0.304791185	0.304631412	0.311223716	-0.807294548
7.416171684	1.801935385	0.304068822	0.308417261	0.307036072	-0.808557212
7.418910989	1.801052449	0.303055567	0.312588125	0.302754849	-0.809772789
7.421642335	1.801427874	0.302164688	0.317246228	0.29836449	-0.810929716
7.424365068	1.801950917	0.301081155	0.320994198	0.295138747	-0.811736941
7.427081054	1.803079054	0.299900592	0.324645847	0.29226476	-0.812437832
7.429791757	1.804659976	0.298659824	0.328215808	0.289666444	-0.813047588
7.432498245	1.806558173	0.297396667	0.33171922	0.287267834	-0.81358099
7.435201187	1.809335341	0.296053854	0.335170925	0.284992874	-0.814052761
7.437900854	1.812010895	0.294792557	0.338585794	0.282765567	-0.814477682
7.440597117	1.81452475	0.293636669	0.34197861	0.280509859	-0.814870954
7.443289451	1.816856399	0.292604895	0.345364273	0.278149694	-0.815247059
7.44597693	1.819499455	0.291710691	0.348757803	0.275609106	-0.815620959
7.448658234	1.821731273	0.290972665	0.352173984	0.272812009	-0.816007674
7.451331642	1.823512729	0.290404241	0.355627745	0.269682497	-0.816421926
7.453996435	1.825355221	0.290698342	0.35913384	0.266144425	-0.816878617
7.456653673	1.823792146	0.291104942	0.360479176	0.264687032	-0.817057133
7.459302738	1.822179347	0.291600455	0.361715972	0.2632927	-0.817211926
7.461943191	1.820582506	0.292152714	0.362857014	0.261942685	-0.817347527
7.464574771	1.819056312	0.292730097	0.363914847	0.260618299	-0.817467928
7.467197401	1.816821018	0.293528732	0.364902079	0.259300679	-0.817577481
7.469811179	1.814552967	0.294323482	0.365831584	0.257971078	-0.817680418
7.472416384	1.812270595	0.295071444	0.366715819	0.256610721	-0.817780733
7.475013476	1.809987994	0.295738393	0.367567629	0.255200893	-0.817882776
7.477603092	1.807684597	0.296271257	0.368399382	0.253722757	-0.817990899
7.480186053	1.805373434	0.296719207	0.369223893	0.252157569	-0.818109155
7.482763356	1.803050741	0.297069186	0.370053977	0.250486642	-0.818241775
7.48533579	1.796717926	0.297015999	0.370902151	0.248691112	-0.818392813
7.487898378	1.792810998	0.297483703	0.372847974	0.244160831	-0.818764389
7.490454948	1.788384987	0.297932994	0.374437094	0.23982884	-0.819083035
7.493008753	1.783515846	0.298363595	0.375734538	0.235653549	-0.819364369
7.495562473	1.778305202	0.298780178	0.376805007	0.231593058	-0.819623768
7.498118216	1.772455563	0.299074103	0.37771368	0.2276057	-0.81987685
7.500677517	1.766367636	0.299310497	0.378525466	0.223649681	-0.820139229
7.50324134	1.760218826	0.299491343	0.379305184	0.21968326	-0.820426285
7.505810076	1.754183763	0.299628621	0.380117625	0.215664744	-0.820753753
7.508383544	1.748602877	0.299631202	0.381027997	0.211552307	-0.821137011
7.510960993	1.743537646	0.299562374	0.382101208	0.20730418	-0.821591735
7.5135411	1.739188659	0.299421849	0.38340205	0.202878743	-0.822133243
7.516122594	1.733246606	0.299145367	0.384995282	0.198233902	-0.822777212
7.518704427	1.731993348	0.2992832	0.387994707	0.190606922	-0.823940098
7.52128656	1.732549532	0.299087974	0.391087919	0.183585346	-0.82509619
7.523868976	1.73458743	0.298625041	0.394248784	0.177048028	-0.826259315
7.526451679	1.737832669	0.297952927	0.397451669	0.170873955	-0.827443421
7.529034691	1.741795517	0.29704607	0.400670707	0.164942026	-0.828662097
7.531618059	1.746281987	0.295960758	0.403879881	0.15913114	-0.829929531
7.534201846	1.751133677	0.294745903	0.4070535	0.153320104	-0.831259191
7.536786138	1.756265778	0.293435761	0.410165697	0.147387937	-0.832665265
7.539371042	1.761526322	0.291895757	0.413190573	0.141213447	-0.834161282
7.541956687	1.766903731	0.290272927	0.41610232	0.134675562	-0.835761249
7.544543219	1.772442513	0.288567191	0.418875158	0.127653107	-0.837478936
7.547128587	1.779352264	0.286595838	0.421482891	0.120025001	-0.839328229
7.549717404	1.78568401	0.284457838	0.424234658	0.110658616	-0.841733634
7.552310067	1.791086734	0.282023473	0.42643714	0.101850823	-0.844256461
7.554906895	1.795779575	0.279297913	0.428185821	0.093482785	-0.846854389
7.557508125	1.800048389	0.276283127	0.429576248	0.085435666	-0.849484742
7.560113916	1.80478609	0.272918667	0.430703968	0.077590406	-0.852104962
7.562724349	1.80944878	0.269313983	0.431664437	0.069828123	-0.854672611
7.565339425	1.814515558	0.265510984	0.432553172	0.062029839	-0.857145131
7.567959065	1.820569162	0.261549478	0.433465481	0.054076716	-0.859480023
7.570583115	1.828194152	0.25749172	0.434497178	0.045849703	-0.861634672
7.573211341	1.837937921	0.253439957	0.435743451	0.037229955	-0.863566697
7.575843429	1.850651659	0.249491655	0.437299967	0.028098434	-0.8652336
7.578481802	1.851999268	0.248104014	0.439262062	0.018336229	-0.866592586
7.58112103	1.856412035	0.247528188	0.440557718	0.012943774	-0.867108524
7.583760676	1.861007628	0.247475998	0.441983432	0.007919498	-0.867365062
7.586400416	1.865589927	0.247865829	0.443496913	0.003186949	-0.867404163
7.589040041	1.869954078	0.248617392	0.445055842	-0.001330152	-0.867267489
7.591679456	1.875335209	0.249160194	0.446617454	-0.005708136	-0.866996944
7.594318679	1.87964201	0.250102301	0.448139697	-0.01002349	-0.866634011
7.596957845	1.882684748	0.251374034	0.449580044	-0.014352396	-0.866220713
7.5995972	1.884345597	0.252903206	0.450895905	-0.018771231	-0.865798771
7.602237107	1.891458587	0.254227258	0.452045083	-0.0233564	-0.865409911
7.604878041	1.898191903	0.255621167	0.452984929	-0.028184287	-0.865095913
7.607520592	1.904584559	0.256997931	0.453673184	-0.033331081	-0.864898682
7.610166044	1.897503479	0.258992154	0.454067469	-0.038873274	-0.864859521
7.61281908	1.893235871	0.259878774	0.454113871	-0.04060711	-0.864872098
7.615480088	1.888718735	0.260745154	0.454107791	-0.042238213	-0.864879191
7.618149423	1.884075214	0.261590067	0.454047948	-0.043785043	-0.864885867
7.620827408	1.879431172	0.262416334	0.453933358	-0.045265958	-0.864897072
7.623514332	1.874649609	0.263267955	0.453763008	-0.046699345	-0.864917576
7.626210451	1.869640272	0.264181386	0.453535736	-0.048103645	-0.864952385
7.62891599	1.864511058	0.265158013	0.453250408	-0.049497236	-0.865006268
7.63163114	1.859341726	0.266204512	0.452906042	-0.050898515	-0.865084231
7.63435606	1.854252756	0.267321264	0.452501535	-0.052325886	-0.865191281
7.637090876	1.849046789	0.268494666	0.452035844	-0.053797696	-0.865332127
7.639835685	1.843825816	0.269715245	0.451507866	-0.055332378	-0.865511715
7.642591043	1.842258213	0.270829328	0.450916618	-0.056948204	-0.865734994
7.645363777	1.835662768	0.272262337	0.449412227	-0.060503345	-0.866321385
7.64815261	1.828416588	0.27365922	0.447744131	-0.063691631	-0.866959393
7.650956686	1.820806297	0.275001461	0.445947289	-0.066586323	-0.867643476
7.653775568	1.813079714	0.276269108	0.44405669	-0.069260754	-0.868368208
7.656609242	1.801038351	0.279089949	0.442107201	-0.071788087	-0.86912781
7.659458112	1.789141094	0.281948395	0.44013375	-0.074241675	-0.869916975
7.662323007	1.777709958	0.284792688	0.438171506	-0.076694831	-0.870729804
7.665205179	1.767041924	0.287566455	0.436255336	-0.079220772	-0.87156111
7.668106302	1.757672727	0.290136536	0.434420139	-0.081892796	-0.872404993
7.671028473	1.749688236	0.292515372	0.432700962	-0.08478418	-0.873256028
7.673974216	1.743340492	0.294640766	0.431132764	-0.087968156	-0.874108613
7.676944384	1.740546593	0.295979111	0.429750413	-0.091518149	-0.874957144
7.679925007	1.73821681	0.296816096	0.427818269	-0.097948633	-0.876404583
7.682915762	1.738530972	0.297111465	0.426450998	-0.104064956	-0.877778351
7.685916375	1.741127928	0.296923964	0.425549358	-0.109935366	-0.879082739
7.688926622	1.745656778	0.296314013	0.425014108	-0.115628302	-0.880322516
7.691946332	1.74885287	0.297060944	0.424745947	-0.121211931	-0.881502211
7.694975382	1.753003287	0.297639524	0.424645662	-0.126754642	-0.882626712
7.698013698	1.75788049	0.298043713	0.424613953	-0.1323248	-0.88370043
7.70106126	1.76330233	0.298261697	0.424551606	-0.137990788	-0.884728014
7.704118094	1.769465497	0.298317285	0.424359262	-0.143820882	-0.885714114
7.707184279	1.776034628	0.298198961	0.423937738	-0.149883404	-0.88666302
7.710259943	1.782942229	0.297907019	0.423187792	-0.156246662	-0.887579739
7.713344849	1.784845046	0.298876805	0.422010332	-0.162978902	-0.88846904
7.716453629	1.785319715	0.300213158	0.421491265	-0.165510565	-0.888773263
7.719584435	1.786210994	0.301408246	0.420997769	-0.167891145	-0.889028966
7.722735776	1.78746897	0.302472082	0.420514047	-0.170147493	-0.889241159
7.725906515	1.789038993	0.303414167	0.420024306	-0.172306567	-0.889415681
7.729095879	1.792404863	0.30339827	0.419512689	-0.174395382	-0.889557779
7.732303449	1.795500737	0.30348125	0.418963403	-0.176440656	-0.889673054
7.73552917	1.798286526	0.303640865	0.41836074	-0.178469524	-0.889766872
7.738773345	1.800734518	0.303855342	0.417688817	-0.180508852	-0.889844716
7.742036638	1.801680493	0.303973487	0.416931868	-0.182585493	-0.889912188
7.745320074	1.802374731	0.304126704	0.416074097	-0.184726417	-0.889974415
7.748625039	1.802828757	0.304300853	0.4150998	-0.186958626	-0.890037119
7.751956148	1.803145891	0.304390769	0.41399309	-0.189308912	-0.890105784
7.755294953	1.803067867	0.304621224	0.412542284	-0.192163527	-0.890155494
7.758640606	1.802600595	0.304921122	0.411090076	-0.194787964	-0.890135348
7.761992445	1.801781568	0.305258764	0.409627616	-0.197222263	-0.890062749
7.765349995	1.800679811	0.305610026	0.408145458	-0.199506283	-0.889954984
7.768712961	1.799001177	0.306017264	0.406634659	-0.201680094	-0.889829695
7.772081238	1.796950908	0.30641378	0.405085981	-0.203783691	-0.88970381
7.7754549	1.794603432	0.306771207	0.403490275	-0.205856934	-0.889595211
7.778834212	1.792029451	0.307068924	0.401838362	-0.207939908	-0.889521062
7.782219618	1.789623025	0.307299894	0.400121331	-0.210072443	-0.889498889
7.785611751	1.787313672	0.307447891	0.398329645	-0.212294638	-0.889545977
7.789011426	1.785178915	0.307519385	0.396454453	-0.214646399	-0.889679849
7.792419749	1.782936846	0.307382159	0.394486368	-0.21716778	-0.889917672
7.795837635	1.779348714	0.307836253	0.390127182	-0.222684205	-0.890672386
7.799264734	1.775735789	0.308334085	0.38593933	-0.227729172	-0.891607702
7.802700801	1.772130546	0.308882312	0.381892234	-0.232399479	-0.892690718
7.806145696	1.768579931	0.3094891	0.377955496	-0.23679167	-0.893888652
7.809599384	1.765474016	0.310232815	0.374098718	-0.241002649	-0.895168126
7.813061937	1.762470187	0.310959496	0.370291293	-0.245128781	-0.896496594
7.816533532	1.759715278	0.311649794	0.366502792	-0.249267042	-0.897840917
7.820014452	1.757387796	0.312267576	0.362702757	-0.253514051	-0.899167836
7.823505086	1.755658908	0.312522627	0.358860731	-0.257966459	-0.900444567
7.827005928	1.754898577	0.312694112	0.354946226	-0.262720883	-0.90163821
7.830517577	1.755352702	0.312772214	0.350928813	-0.267874122	-0.902715623
7.834040912	1.756385268	0.31320077	0.346778005	-0.273522735	-0.903643668
7.837576251	1.758724229	0.313718443	0.343867332	-0.2778413	-0.904172361
7.841123109	1.762367067	0.314235984	0.341334641	-0.282036901	-0.904533327
7.844681077	1.767073746	0.314724291	0.33909601	-0.286127537	-0.904759824
7.848249824	1.772588553	0.315148007	0.337067842	-0.290131152	-0.904884756
7.851829092	1.777366314	0.315912348	0.335166067	-0.294065893	-0.904941142
7.855418703	1.782116939	0.316327318	0.333306819	-0.297949672	-0.904962003
7.859018553	1.786558488	0.316445253	0.331406355	-0.301800579	-0.904980361
7.862628615	1.790409852	0.316351003	0.329380751	-0.305636674	-0.905029118
7.866248939	1.79355783	0.3161966	0.327146113	-0.309475929	-0.905141652
7.869879653	1.795965066	0.316128792	0.324618608	-0.313336313	-0.905350506
7.873520958	1.797441896	0.316227601	0.321714371	-0.317235917	-0.905688822
7.877170005	1.795091496	0.316751597	0.318349928	-0.321192682	-0.90618974
7.880844908	1.794438193	0.317580188	0.31223309	-0.327487409	-0.907300532
7.884542806	1.792120476	0.318755276	0.306155086	-0.33294192	-0.908592641
7.888261434	1.788432425	0.320137307	0.300097406	-0.337714195	-0.910023153
7.891999126	1.783711831	0.321586401	0.294041306	-0.341962159	-0.911549151
7.895754809	1.778908851	0.322981629	0.287968189	-0.34584403	-0.913127482
7.899528008	1.773637382	0.324043384	0.281859219	-0.349517643	-0.91471535
7.903318846	1.768343196	0.324633892	0.27569592	-0.35314098	-0.91626972
7.907128041	1.763528387	0.324637663	0.269459605	-0.356872112	-0.917747796
7.910956906	1.760001774	0.324083021	0.263131559	-0.36086899	-0.919106305
7.914807355	1.758223435	0.322908425	0.256693065	-0.365289629	-0.92030257
7.918681894	1.758835912	0.321122421	0.250125557	-0.370291829	-0.921293437
7.922584699	1.759435393	0.319386708	0.243410379	-0.376033902	-0.922035992
7.926511613	1.761833708	0.317921444	0.240287662	-0.379080832	-0.922205627
7.930461817	1.76541557	0.316330624	0.237545401	-0.382149041	-0.922153652
7.934434648	1.769917446	0.31466217	0.235099569	-0.385222733	-0.921928942
7.938429606	1.775074797	0.312964947	0.23286584	-0.388285995	-0.921581089
7.942446349	1.78101352	0.311584067	0.230760023	-0.391322851	-0.921159089
7.946484695	1.786868265	0.310127032	0.228698015	-0.394317478	-0.920712292
7.950544623	1.792391761	0.308640757	0.22659561	-0.397254139	-0.920289814
7.954626274	1.797361593	0.3071849	0.224368453	-0.400116891	-0.919940889
7.958729945	1.801414466	0.30582987	0.221932471	-0.402889758	-0.919714749
7.962856097	1.804654297	0.304627448	0.219203472	-0.405556917	-0.919660747
7.96700535	1.806894057	0.303613774	0.216097102	-0.408102334	-0.919827998
7.971179454	1.806507746	0.302337425	0.212529302	-0.41051057	-0.920265615
7.975375127	1.806131117	0.301385208	0.210650519	-0.411529332	-0.920612514
7.979590801	1.80516131	0.300561969	0.208836079	-0.412280977	-0.921051919
7.983825183	1.803695077	0.299871018	0.207071245	-0.412814289	-0.921567142
7.988077256	1.801842884	0.299305305	0.205340862	-0.413177937	-0.922141492
7.992346277	1.799624158	0.298800449	0.203630015	-0.413421094	-0.922758162
7.996631781	1.797124898	0.298343295	0.201923847	-0.413592219	-0.923400462
8.000933577	1.794449958	0.297938141	0.200207144	-0.413740516	-0.924051821
8.005251749	1.791707733	0.297582434	0.198465198	-0.413914561	-0.924695313
8.009586659	1.789287752	0.297180028	0.196682781	-0.414163232	-0.925314605
8.013938944	1.787244032	0.296754961	0.19484514	-0.414535344	-0.925892532
8.018309515	1.785721899	0.296297229	0.192937106	-0.415079892	-0.92641288
8.022699962	1.784633047	0.295867363	0.190944135	-0.415845454	-0.926858485
8.027109052	1.784115438	0.29531111	0.188026264	-0.417259157	-0.927384913
8.031535142	1.78476369	0.2946665	0.185386851	-0.41879192	-0.927766502
8.035976938	1.786357803	0.293980392	0.182968631	-0.420417368	-0.928027928
8.040433497	1.788686184	0.293294763	0.180713862	-0.42210868	-0.928194582
8.044904231	1.791210708	0.292370303	0.178565413	-0.423839509	-0.928291619
8.0493889	1.793790504	0.29148949	0.176465824	-0.425583363	-0.928343713
8.053887617	1.796186001	0.290687555	0.174357682	-0.427313447	-0.928376257
8.058400844	1.798162684	0.290007223	0.172183484	-0.429003447	-0.928414047
8.062929396	1.800056014	0.289442057	0.169885859	-0.43062675	-0.928482473
8.067474439	1.801364868	0.289066069	0.167407572	-0.432156771	-0.928606212
8.07203749	1.801854282	0.288936499	0.164691031	-0.433567196	-0.928810537
8.076619533	1.798643138	0.289736343	0.161679015	-0.434831083	-0.929120481
8.081228265	1.794492497	0.290708452	0.155297384	-0.436934173	-0.929938138
8.085862494	1.78922396	0.291959767	0.149224684	-0.438439429	-0.930844605
8.090521299	1.783020032	0.293429573	0.143394887	-0.439454883	-0.931817114
8.095204022	1.776086245	0.295052999	0.137742311	-0.44008866	-0.932832539
8.099910271	1.768313276	0.297098553	0.132201105	-0.440448791	-0.933867991
8.104639922	1.760008737	0.2992458	0.126705334	-0.4406434	-0.934900701
8.109393117	1.751500018	0.301410539	0.121189192	-0.44078061	-0.935907423
8.114170264	1.743109946	0.303500069	0.115586914	-0.440968603	-0.936865628
8.118972038	1.736941864	0.305264266	0.109832555	-0.441315293	-0.937752187
8.123799381	1.731966028	0.306758687	0.103860378	-0.441928893	-0.938543975
8.1286535	1.728567014	0.307887929	0.097604416	-0.442917436	-0.939218462
8.133537096	1.727174613	0.308216565	0.090999193	-0.444389403	-0.939752519
8.138437915	1.728955936	0.308309516	0.086812176	-0.445573002	-0.939982235
8.143354908	1.732320485	0.308035551	0.082945362	-0.446862727	-0.940097392
8.148287188	1.737156401	0.307383004	0.079334795	-0.448237956	-0.94011575
8.153234028	1.74333602	0.306341621	0.075916171	-0.449677974	-0.940055192
8.158194863	1.750809455	0.304691787	0.072625622	-0.45116201	-0.939933479
8.163169286	1.759278314	0.302740772	0.069398955	-0.452669144	-0.939768493
8.168157052	1.768580182	0.300483115	0.066172048	-0.454178691	-0.939577878
8.173158077	1.778513006	0.297926741	0.062880889	-0.45566994	-0.939379513
8.178172439	1.782762306	0.296674214	0.05946143	-0.457121998	-0.939191282
8.183200373	1.787018783	0.295387719	0.05584953	-0.458514094	-0.939031065
8.188242279	1.791137382	0.294091784	0.05198098	-0.459825605	-0.938916385
8.193298347	1.79604467	0.292402117	0.047792032	-0.461035699	-0.938865244
8.198373818	1.800952291	0.290801197	0.044555321	-0.461873293	-0.938850105
8.203466844	1.806383166	0.28896528	0.0415086	-0.462624788	-0.938828528
8.208575916	1.812242153	0.286911637	0.038612202	-0.463294297	-0.938805282
8.213699868	1.818394983	0.284676269	0.035826206	-0.463885337	-0.938785374
8.218837875	1.824592175	0.282091735	0.033110894	-0.46440199	-0.938773811
8.223989452	1.830745875	0.279523427	0.030426383	-0.464847982	-0.938775241
8.229154458	1.836643829	0.277063031	0.027732976	-0.465227187	-0.938794792
8.234333089	1.842030654	0.27481191	0.024990849	-0.46554333	-0.938837349
8.239525886	1.843641093	0.2740997	0.022160165	-0.465800434	-0.938907564
8.244733729	1.845040463	0.273498672	0.019201085	-0.466002285	-0.93901068
8.249957838	1.84612366	0.273037193	0.016074002	-0.466152757	-0.939151347
8.255201149	1.847690929	0.272536334	0.012739062	-0.466255665	-0.939334691
8.260457486	1.849492081	0.272050362	0.009647831	-0.466310531	-0.939523757
8.26572593	1.851404957	0.271595723	0.00674551	-0.466322601	-0.939712822
8.271005774	1.853253849	0.271224749	0.003996409	-0.466286659	-0.939907014
8.27629653	1.854887249	0.270995929	0.00136485	-0.46619755	-0.940111816
8.281597925	1.85673965	0.271609511	-0.001184858	-0.466049731	-0.940332592
8.286909901	1.858128014	0.272591658	-0.003688402	-0.465838134	-0.940574825
8.292232617	1.858892022	0.273959308	-0.006181456	-0.465557396	-0.94084388
8.297566448	1.858904956	0.275704976	-0.008699641	-0.465202332	-0.941144884
8.302911982	1.857605139	0.277976062	-0.011278711	-0.464767635	-0.941483438
8.308270025	1.855773859	0.280462434	-0.013954282	-0.464247972	-0.941864908
8.313641601	1.853286961	0.283180002	-0.016762123	-0.463638157	-0.942294657
8.319029266	1.847630488	0.28659415	-0.019737899	-0.462932885	-0.942777932
8.3244227	1.841985579	0.290423029	-0.023823038	-0.461822093	-0.943520486
8.329821664	1.836078431	0.29437111	-0.027572475	-0.460602671	-0.944314659
8.335225972	1.829820191	0.298406481	-0.031052325	-0.459291995	-0.945148647
8.340635482	1.823158738	0.30248008	-0.034328971	-0.457907438	-0.946009934
8.346050105	1.816449299	0.306681563	-0.037468612	-0.456466585	-0.946886599
8.351469798	1.809554217	0.310898991	-0.04053732	-0.454986721	-0.947766244
8.356894568	1.802441276	0.315048628	-0.043601658	-0.453485489	-0.948636711
8.36232447	1.795102257	0.319050121	-0.046727601	-0.451980144	-0.949485838
8.367759609	1.788509236	0.322988898	-0.049981527	-0.45048821	-0.95030123
8.373200139	1.781892064	0.326700982	-0.05342963	-0.449027151	-0.951071084
8.378646261	1.77522188	0.330120318	-0.057138197	-0.447614431	-0.951782763
8.384098858	1.760280473	0.334617642	-0.06117335	-0.446267486	-0.952424467
8.389568958	1.746965118	0.338854081	-0.070030943	-0.443714082	-0.953541458
8.395055438	1.736491165	0.341933068	-0.078440964	-0.441635102	-0.954332769
8.400557293	1.728174066	0.344181484	-0.086491324	-0.439929366	-0.954860985
8.406073627	1.721478466	0.345877594	-0.094269924	-0.438496053	-0.955188692
8.411603662	1.715635387	0.347204271	-0.101864532	-0.437234402	-0.955378115
8.417146731	1.710717852	0.348396814	-0.109363116	-0.436043411	-0.95549196
8.422702281	1.706327695	0.349583925	-0.116853461	-0.434822261	-0.955592692
8.428269876	1.702115581	0.350861394	-0.124423385	-0.43347016	-0.955742657
8.433849191	1.69880622	0.351913242	-0.132160917	-0.431886107	-0.956004441
8.439440016	1.695186103	0.353006574	-0.140153766	-0.429969341	-0.956440389
8.445042254	1.691035658	0.354106445	-0.148489803	-0.427618951	-0.957113206
8.450654681	1.685886185	0.354790047	-0.15725708	-0.424734116	-0.958085239
8.456289095	1.67993566	0.354958914	-0.165747494	-0.421495438	-0.959247649
8.461942799	1.673684234	0.354796665	-0.173522115	-0.418090641	-0.960476458
8.467613507	1.667211423	0.354331066	-0.180722639	-0.41455242	-0.961766779
8.473299347	1.660636423	0.353580252	-0.187490657	-0.410913706	-0.963114321
8.478998861	1.654150379	0.352695376	-0.193967909	-0.407207459	-0.964514315
8.484711001	1.647906844	0.351380444	-0.200295955	-0.403466284	-0.96596235
8.490435135	1.642127803	0.349622312	-0.206616536	-0.399723202	-0.967453659
8.496171044	1.637095358	0.347397378	-0.213071287	-0.396011084	-0.96898371
8.501918923	1.632713926	0.345197395	-0.219801828	-0.392362684	-0.970547855
8.50767938	1.630180894	0.342324275	-0.2269499	-0.388811052	-0.972141564
8.513453435	1.630035731	0.338737765	-0.234657139	-0.385388762	-0.973760307
8.519243757	1.627223173	0.334021982	-0.243065059	-0.382128865	-0.975399315
8.525045248	1.62955631	0.33118037	-0.247055352	-0.380827785	-0.976144612
8.53085638	1.633191799	0.328276472	-0.250861347	-0.379826605	-0.976852
8.536675961	1.637931838	0.325369761	-0.25451827	-0.379060179	-0.977526486
8.542503129	1.643582048	0.322511621	-0.258061171	-0.378463209	-0.978172839
8.548337359	1.649910249	0.318952903	-0.261525303	-0.377970308	-0.978796542
8.554178458	1.65644293	0.315644411	-0.264945686	-0.377516329	-0.979402363
8.560026569	1.662913267	0.312635429	-0.268357635	-0.377035916	-0.97999531
8.565882166	1.669044752	0.309953708	-0.271796316	-0.376463771	-0.980580628
8.571746058	1.67372923	0.307700177	-0.275296807	-0.375734568	-0.981163442
8.577619389	1.677776368	0.305789484	-0.278894275	-0.374783158	-0.981748641
8.583503638	1.680996833	0.304210993	-0.282623947	-0.373544186	-0.98234123
8.589401352	1.684246875	0.302950003	-0.286520958	-0.371952385	-0.982946455
8.595309017	1.686216172	0.302330273	-0.288627505	-0.370974183	-0.983264744
8.601226764	1.687927932	0.301877604	-0.290578187	-0.369997889	-0.983549178
8.607154651	1.68932685	0.301552195	-0.292396814	-0.36901179	-0.983804643
8.613092661	1.690355274	0.30131695	-0.294107318	-0.368004173	-0.98403579
8.619040705	1.690857125	0.301165806	-0.295733511	-0.366963387	-0.984247148
8.624998617	1.691021314	0.301002082	-0.297299296	-0.365877628	-0.984443724
8.630966157	1.690796726	0.300793904	-0.298828632	-0.364735276	-0.984630167
8.636943013	1.690146108	0.300518582	-0.300345331	-0.363524705	-0.984811127
8.642928797	1.690577437	0.300363209	-0.301873267	-0.362234086	-0.984991491
8.648923049	1.690888836	0.300148357	-0.303436369	-0.360851765	-0.985175908
8.654925232	1.691091544	0.299877185	-0.305058479	-0.359366208	-0.985369027
8.660935337	1.6837486	0.299755271	-0.30676347	-0.357765615	-0.985575616
8.666950657	1.676975645	0.299876678	-0.312549293	-0.352030039	-0.986292779
8.672970511	1.670120238	0.300087842	-0.317713559	-0.346423626	-0.986946285
8.678994299	1.663139762	0.300388873	-0.322370768	-0.340910584	-0.987543523
8.685021496	1.656034551	0.300772921	-0.326635033	-0.335454881	-0.988092005
8.691051662	1.648806465	0.301097009	-0.330620676	-0.330020636	-0.988598883
8.697084433	1.641519253	0.301349631	-0.334442168	-0.324572027	-0.989072025
8.703119524	1.634267567	0.301511787	-0.338213712	-0.31907323	-0.989518583
8.709156734	1.627184858	0.301562202	-0.342049599	-0.313488275	-0.989946067
8.715195937	1.620127585	0.301455098	-0.34606421	-0.307781368	-0.990361989
8.721237088	1.613964852	0.301174429	-0.350371718	-0.30191654	-0.990773499
8.727280225	1.608950699	0.300649204	-0.355086446	-0.295857996	-0.991188347
8.7333225	1.607420675	0.299758534	-0.360322893	-0.289569914	-0.991613805
8.739369342	1.607525728	0.298480338	-0.364937663	-0.284377456	-0.991916835
8.74541997	1.609158946	0.296782708	-0.369401455	-0.279628009	-0.992108881
8.751473684	1.612006954	0.294683771	-0.373738289	-0.275228411	-0.9922176
8.757529861	1.615773759	0.292212492	-0.377972126	-0.271085501	-0.992270768
8.76358796	1.620359275	0.289164351	-0.382127047	-0.267106384	-0.992295802
8.769647519	1.625291149	0.28580248	-0.386226982	-0.263197839	-0.992320836
8.775708154	1.630269248	0.282240182	-0.390296042	-0.259266853	-0.992373168
8.781769562	1.634975867	0.278617886	-0.394358039	-0.255220413	-0.992480576
8.78783152	1.63682928	0.276231095	-0.398437142	-0.250965476	-0.992670715
8.793893884	1.638124605	0.274065557	-0.402557313	-0.24640882	-0.992971361
8.799956591	1.638712137	0.272222816	-0.406742573	-0.241457492	-0.993409932
8.806020114	1.632926216	0.271073148	-0.411016703	-0.236018434	-0.994014442
8.812084599	1.634130648	0.270292763	-0.417210221	-0.227737725	-0.995139182
8.818150029	1.635643509	0.269912185	-0.422893345	-0.219914466	-0.996412694
8.824216262	1.637228625	0.269885364	-0.42813459	-0.21243754	-0.997808993
8.830283039	1.638717288	0.270155061	-0.433002532	-0.205195844	-0.999301851
8.836349976	1.640178736	0.270851927	-0.437565774	-0.198078275	-1.000865459
8.842416568	1.64146601	0.271543478	-0.441892833	-0.190973863	-1.002473474
8.848482189	1.642566842	0.272124928	-0.446052313	-0.183771402	-1.004099965
8.854546094	1.643548851	0.272487726	-0.450112641	-0.176360071	-1.005718946
8.860607413	1.645095144	0.272445459	-0.454142481	-0.168628469	-1.007304192
8.866665157	1.646996518	0.272001102	-0.458210528	-0.160465792	-1.008829832
8.872718216	1.6494677	0.271091992	-0.462385178	-0.151760697	-1.010269642
8.87876765	1.660311687	0.270516026	-0.466734856	-0.142402351	-1.011597633
8.884814543	1.662638766	0.26944641	-0.467999935	-0.139627665	-1.01196301
8.890858896	1.664915097	0.268300384	-0.469169796	-0.137011513	-1.012311935
8.896900627	1.667084717	0.267085638	-0.470251054	-0.134518027	-1.012639999
8.902939566	1.66909407	0.265816821	-0.471250176	-0.132111132	-1.012943387
8.908975455	1.670887503	0.264488305	-0.47217387	-0.129754856	-1.013218045
8.915007951	1.672387067	0.263055876	-0.47302866	-0.127413139	-1.013459802
8.921036627	1.673552234	0.261551989	-0.473821074	-0.125049889	-1.013664842
8.927060966	1.674326552	0.260011379	-0.474557817	-0.12262921	-1.013829112
8.933080367	1.674056865	0.258709344	-0.475245237	-0.120115101	-1.013948441
8.939094143	1.673481773	0.257388168	-0.47589007	-0.117471479	-1.014018893
8.945101519	1.672562546	0.256064893	-0.476498842	-0.114662334	-1.014036298
8.951100333	1.666914811	0.254668067	-0.477078229	-0.111651652	-1.013996959
8.957087832	1.664449982	0.253043311	-0.477937371	-0.106175214	-1.01374054
8.963063398	1.661366254	0.25135474	-0.47849384	-0.101033479	-1.013257027
8.969026558	1.657730313	0.249662503	-0.478800535	-0.096158437	-1.012597084
8.974976982	1.653651062	0.248027714	-0.478910506	-0.091482133	-1.011811495
8.980914483	1.649070368	0.245793704	-0.47887665	-0.086936682	-1.010951161
8.986839021	1.643951818	0.243627306	-0.478752077	-0.082453921	-1.010066986
8.992750695	1.638444053	0.241612094	-0.478589803	-0.077966109	-1.009209633
8.998649753	1.632717269	0.23984472	-0.478442609	-0.073405154	-1.008430123
9.004536586	1.627737691	0.238141208	-0.478363812	-0.068703108	-1.007779241
9.010411727	1.623020952	0.23677519	-0.478406191	-0.06379208	-1.007307887
9.016275856	1.618697308	0.235851123	-0.478622764	-0.058604062	-1.007066727
9.022129852	1.610818575	0.23628481	-0.47906673	-0.053071007	-1.0071069
9.027975353	1.608839227	0.236934198	-0.48007828	-0.04475303	-1.007575154
9.033814932	1.608266685	0.237852231	-0.481333494	-0.037032545	-1.00835371
9.039650537	1.608727904	0.238956758	-0.482770294	-0.029791065	-1.009398699
9.045483486	1.60989093	0.240184511	-0.484326541	-0.02291023	-1.01066637
9.051314471	1.611761277	0.241647111	-0.485940218	-0.016271576	-1.012112617
9.057143557	1.613719904	0.242986106	-0.487549245	-0.009756625	-1.013693571
9.06297018	1.615574737	0.244194079	-0.489091426	-0.003246933	-1.015365601
9.068793151	1.617167506	0.2452864	-0.490504831	0.003375955	-1.017084479
9.074610653	1.618951344	0.245555259	-0.491727263	0.010230467	-1.018806577
9.080420239	1.62039731	0.245619821	-0.492696673	0.017435007	-1.020488024
9.08621884	1.621449679	0.245566727	-0.493351012	0.025108121	-1.022084832
9.092004386	1.622446069	0.245284962	-0.493628085	0.033368193	-1.023553133
9.097778874	1.622583414	0.244854952	-0.493425876	0.041348781	-1.024778366
9.103541565	1.621672722	0.24443064	-0.492751956	0.048810214	-1.025806665
9.10929183	1.620002947	0.24408586	-0.491701007	0.055855557	-1.026681542
9.115029151	1.617868008	0.243869985	-0.490367949	0.062587976	-1.027446151
9.120753124	1.615934518	0.244068055	-0.488847703	0.069110587	-1.028143764
9.126463453	1.613930388	0.244287137	-0.48723495	0.075526595	-1.028817773
9.132159957	1.612154954	0.244539713	-0.485624582	0.081939101	-1.029511452
9.137842563	1.61093246	0.244833812	-0.484111428	0.088451281	-1.030267954
9.143511314	1.610288016	0.245500869	-0.482790381	0.095166311	-1.031130672
9.149166362	1.611150167	0.246051747	-0.48175621	0.102187209	-1.032142639
9.15480797	1.613957121	0.246429355	-0.481103808	0.109617308	-1.033347487
9.160433132	1.615673382	0.245051489	-0.480927944	0.117559649	-1.03478837
9.166030362	1.618156799	0.243881331	-0.481094569	0.121271834	-1.035516739
9.171602948	1.621266958	0.242585551	-0.481477797	0.12472181	-1.036231637
9.177153546	1.624883056	0.241204164	-0.482034653	0.127960742	-1.036941171
9.182684184	1.628885284	0.239772697	-0.482722133	0.131039813	-1.037653565
9.188196262	1.633292972	0.238413705	-0.483497322	0.134010136	-1.038376689
9.193690549	1.637743318	0.237058214	-0.484317273	0.136922911	-1.039118648
9.199167185	1.642144228	0.235788992	-0.485139072	0.139829323	-1.039887786
9.204625684	1.64640929	0.234686131	-0.485919982	0.142780513	-1.040691972
9.210064927	1.650236843	0.23423784	-0.486616731	0.145827636	-1.041539311
9.215483167	1.653861826	0.233950771	-0.487186551	0.149021953	-1.042437792
9.22087803	1.657205831	0.233844214	-0.487586498	0.152414531	-1.043395758
9.226248041	1.659556437	0.233412526	-0.487773657	0.156056434	-1.044420958
9.231599811	1.660824753	0.233491269	-0.487787992	0.157663226	-1.04487741
9.236934433	1.662154995	0.233634883	-0.487771064	0.15916875	-1.045316339
9.242252703	1.663547707	0.233807879	-0.487720609	0.16059193	-1.045741677
9.247555123	1.664992244	0.233972856	-0.487633973	0.161951587	-1.046157479
9.252841898	1.666375608	0.234312318	-0.487508982	0.163266614	-1.046568036
9.258112938	1.667634031	0.234586599	-0.487343043	0.164555803	-1.046977162
9.263367857	1.668716247	0.234759325	-0.487133831	0.165837973	-1.04738903
9.268605972	1.669566361	0.234810708	-0.486878902	0.16713202	-1.047807813
9.273826308	1.670858091	0.234678664	-0.486575991	0.168456808	-1.048237562
9.279027591	1.672107748	0.234400087	-0.486222535	0.169831127	-1.04868257
9.284208254	1.673278803	0.233990132	-0.485816181	0.171273813	-1.049146533
9.289367896	1.672369652	0.233799282	-0.485354662	0.17280373	-1.04963398
9.294516004	1.671972929	0.23359843	-0.484260261	0.176153898	-1.05069983
9.299653213	1.671365109	0.233305663	-0.483136445	0.179258183	-1.051696301
9.304779977	1.670506936	0.232963533	-0.48197636	0.182160705	-1.052635431
9.309896574	1.669361489	0.232610639	-0.48077324	0.184905678	-1.053529263
9.315003101	1.667920421	0.231034917	-0.479520142	0.187537253	-1.054390073
9.320099477	1.665833433	0.229747897	-0.478210211	0.190099582	-1.055229902
9.325185444	1.663135039	0.228734524	-0.476836711	0.192636788	-1.056060672
9.330260563	1.659840936	0.227982579	-0.475392669	0.195193052	-1.05689466
9.335324219	1.656624069	0.227333892	-0.473871261	0.197812498	-1.057743788
9.340375615	1.653174234	0.226841152	-0.472265661	0.200539306	-1.058620334
9.34541378	1.649523821	0.226482135	-0.470569044	0.203417629	-1.059536219
9.350437517	1.64047085	0.226621013	-0.468774527	0.206491679	-1.060503602
9.355445211	1.632430255	0.227295005	-0.465017408	0.212697536	-1.062473774
9.360437479	1.624580522	0.227870142	-0.461281508	0.218381852	-1.064324856
9.36541479	1.616913025	0.22835385	-0.457569093	0.223654479	-1.066073298
9.370377458	1.609431709	0.228748753	-0.453882545	0.228625149	-1.067735791
9.375325649	1.60250214	0.229109645	-0.450224161	0.233403683	-1.069328904
9.380259376	1.595735865	0.229331543	-0.446596205	0.238099918	-1.070869207
9.385178505	1.589176592	0.229420831	-0.443001032	0.242823541	-1.072373152
9.390082748	1.582900904	0.229373538	-0.439440906	0.247684404	-1.073857427
9.394971666	1.57729126	0.229080813	-0.435918212	0.252792269	-1.075338602
9.399844671	1.572472614	0.228512219	-0.432435244	0.258256912	-1.076833248
9.404701025	1.568605866	0.227623283	-0.428994268	0.264188111	-1.078357816
9.409537748	1.566195015	0.226557958	-0.425597578	0.270695776	-1.079929233
9.414345674	1.56606873	0.225509148	-0.423808992	0.274603546	-1.080818176
9.419126976	1.566971987	0.224334629	-0.422343016	0.278359443	-1.081622481
9.423883377	1.568740032	0.223045815	-0.421133399	0.281993836	-1.082353592
9.428616143	1.571209994	0.221660127	-0.420113325	0.285537153	-1.08302331
9.433326091	1.574313518	0.220091085	-0.419216335	0.289019704	-1.08364296
9.438013581	1.577686354	0.218540732	-0.418375969	0.292472005	-1.084224582
9.442678523	1.581157834	0.217036328	-0.417525738	0.295924455	-1.084779501
9.447320373	1.584534368	0.215598722	-0.416599005	0.299407393	-1.085319638
9.451938133	1.58686552	0.214525992	-0.415529311	0.302951276	-1.085856318
9.456530355	1.589124753	0.213443419	-0.414250165	0.306586504	-1.086401582
9.461095134	1.591191091	0.212349119	-0.41269505	0.310343444	-1.086966872
9.465634176	1.593050971	0.211299784	-0.410797536	0.314252555	-1.087563872
9.470158912	1.595108576	0.21033324	-0.408953696	0.317679673	-1.08808291
9.474670186	1.597535447	0.209388074	-0.407143563	0.320851266	-1.088544965
9.479168638	1.600277714	0.208454984	-0.405345768	0.32380861	-1.088958144
9.483654709	1.603267719	0.207523944	-0.403539002	0.326592982	-1.089331031
9.488128636	1.606601995	0.206862989	-0.401701987	0.329245567	-1.089672208
9.492590455	1.610057679	0.206278466	-0.399813414	0.331807703	-1.089990497
9.497040001	1.613489354	0.205748871	-0.397851944	0.334320605	-1.090294242
9.501476908	1.616720197	0.2052512	-0.395796388	0.33682552	-1.090591788
9.505900606	1.616499099	0.20535442	-0.393625259	0.339363694	-1.090892076
9.510310326	1.616112076	0.205398061	-0.391317576	0.341976345	-1.091203332
9.514705094	1.615465482	0.205353097	-0.388851732	0.344704717	-1.091534495
9.519086101	1.611946545	0.205129637	-0.386206299	0.347590297	-1.091893435
9.523459959	1.606780009	0.204664938	-0.381066442	0.353087783	-1.092571855
9.52782705	1.601963174	0.204186751	-0.376160324	0.358161718	-1.093170047
9.532187672	1.597292877	0.203709761	-0.371424675	0.362878203	-1.093704224
9.536542043	1.592592885	0.203253928	-0.366796225	0.36730355	-1.094190717
9.540890298	1.587418692	0.202661664	-0.362211585	0.371503919	-1.0946455
9.545232489	1.582165609	0.202214941	-0.357607454	0.375545681	-1.095084906
9.549568586	1.576708984	0.201937167	-0.352920622	0.379494846	-1.095525146
9.553898477	1.570982192	0.201850146	-0.348087609	0.383417904	-1.095982313
9.558221969	1.565051134	0.201901274	-0.343045294	0.387380898	-1.096472859
9.562538785	1.558982113	0.202054882	-0.337730229	0.391450226	-1.097012877
9.566848566	1.552772132	0.202315771	-0.332079172	0.39569208	-1.09761858
9.571148913	1.547538568	0.202925749	-0.326028794	0.400172621	-1.098305941
9.575432767	1.537848615	0.203616688	-0.317234486	0.406403154	-1.099290371
9.579701238	1.528683913	0.20456238	-0.308781952	0.41194135	-1.100164056
9.583955218	1.520014443	0.205739781	-0.300606281	0.416927189	-1.100962639
9.58819539	1.511867826	0.20711419	-0.292642444	0.421500862	-1.101720929
9.592422224	1.504261684	0.208814167	-0.284825444	0.42580241	-1.10247457
9.596635977	1.497241	0.210668975	-0.2770904	0.429972142	-1.103259087
9.600836695	1.490935511	0.212600458	-0.269372195	0.43415004	-1.104109406
9.605024209	1.485540906	0.214513556	-0.261605918	0.438476354	-1.105061293
9.60919814	1.482003657	0.216102431	-0.253726751	0.443091035	-1.106149793
9.613357895	1.480092813	0.217425125	-0.245669514	0.448134422	-1.107410312
9.617502669	1.480246922	0.2183626	-0.237369299	0.453746498	-1.108878136
9.621628971	1.47226689	0.217844789	-0.228761137	0.460067481	-1.11058867
9.625722477	1.47381231	0.218268053	-0.225235417	0.462964445	-1.11141479
9.629785716	1.476471118	0.218464879	-0.222120464	0.465887785	-1.112303853
9.633820692	1.479997704	0.218501554	-0.219326794	0.468821406	-1.113241315
9.637828881	1.484151942	0.218438179	-0.216764763	0.471748978	-1.114212275
9.641811235	1.488667779	0.218359353	-0.214344725	0.474654317	-1.115201831
9.645768182	1.493272373	0.218445976	-0.211977214	0.477521181	-1.116194844
9.649699625	1.497712047	0.218734102	-0.209572688	0.480333358	-1.11717689
9.653604941	1.501766888	0.219241377	-0.207041472	0.483074546	-1.11813271
9.657482981	1.506155143	0.220244479	-0.204294086	0.485728562	-1.119047523
9.661332075	1.510139357	0.221604924	-0.201240897	0.488279045	-1.119906545
9.665150025	1.513615335	0.223342972	-0.197792396	0.490709931	-1.120694876
9.6689341	1.518449623	0.22556512	-0.193859011	0.49300465	-1.121397376
9.672682836	1.519142302	0.228008951	-0.187713861	0.495936394	-1.122200608
9.676398036	1.519146807	0.231013944	-0.18176055	0.498198241	-1.122702718
9.680081232	1.518652466	0.234465576	-0.175952375	0.499904424	-1.122964025
9.683733691	1.517813786	0.238253037	-0.17024301	0.501169086	-1.123045444
9.687356412	1.516788395	0.24222331	-0.164585829	0.502106488	-1.123007774
9.690950125	1.515709237	0.246451855	-0.158934429	0.502830982	-1.122911572
9.694515295	1.514752832	0.250805802	-0.153242111	0.503456771	-1.122817755
9.698052117	1.514107443	0.255173986	-0.147462532	0.504098117	-1.12278688
9.701560522	1.50977986	0.257750895	-0.141548932	0.504869223	-1.122879744
9.705040171	1.506212559	0.260139424	-0.135454893	0.505884349	-1.123157024
9.70849046	1.50370368	0.262284265	-0.12913385	0.50725776	-1.123679399
9.711910781	1.502463266	0.263959359	-0.122539259	0.509103656	-1.124507546
9.715312128	1.502975775	0.26529646	-0.116589047	0.511104107	-1.12550509
9.718696566	1.504699967	0.266409247	-0.111126222	0.513179839	-1.126634836
9.72206573	1.507379697	0.267362178	-0.106053203	0.515312195	-1.12787497
9.725420831	1.510755675	0.268209614	-0.101272158	0.517482877	-1.129203796
9.728762654	1.514540302	0.268978486	-0.096685559	0.519673467	-1.130599737
9.732091557	1.51858468	0.269739039	-0.092195496	0.521865427	-1.132040858
9.735407473	1.52263019	0.270524185	-0.087704457	0.524040401	-1.133505344
9.738709908	1.526423491	0.27135251	-0.08311455	0.52617985	-1.134971619
9.741997944	1.530294076	0.272403745	-0.078328319	0.528265417	-1.136417985
9.745270235	1.53385747	0.273622242	-0.073247917	0.530278623	-1.137822628
9.748525011	1.53692748	0.274991475	-0.067775689	0.532201052	-1.139163733
9.751760293	1.540556494	0.276351286	-0.061813705	0.534014285	-1.140419602
9.754984718	1.543513653	0.277890089	-0.057649337	0.535152376	-1.141198635
9.75819882	1.546480528	0.279414187	-0.053720407	0.536158979	-1.141882181
9.761403016	1.549386881	0.280880118	-0.049976386	0.537044942	-1.142483473
9.764597609	1.55215662	0.282249722	-0.046366647	0.537821293	-1.143015385
9.767782788	1.555683596	0.284304017	-0.042840518	0.538498998	-1.143491387
9.770958629	1.558723827	0.286155739	-0.039347634	0.539088905	-1.143924236
9.774125089	1.561162806	0.287794394	-0.035837263	0.53960216	-1.144327283
9.777282014	1.562907118	0.289228212	-0.032258816	0.540049613	-1.144713521
9.780429133	1.563019981	0.290396976	-0.028561808	0.54044199	-1.145095944
9.783566063	1.562604049	0.291464671	-0.024695687	0.540790677	-1.145488024
9.786692303	1.561629572	0.292458378	-0.020609856	0.541106224	-1.145902634
9.789803873	1.552084684	0.293819113	-0.016253538	0.541399896	-1.146352649
9.792876728	1.547661646	0.2950279	-0.007009365	0.541941047	-1.147255778
9.795912901	1.543620603	0.295965144	0.001676194	0.542347729	-1.147987127
9.798914126	1.539757913	0.296704127	0.009913251	0.542615771	-1.148584604
9.801881828	1.535901868	0.297309887	0.017812185	0.54274106	-1.149085999
9.80481713	1.531932721	0.297837794	0.025483295	0.542719662	-1.149529576
9.807720847	1.527737154	0.298327149	0.033036768	0.542547405	-1.149953008
9.810593492	1.523235801	0.298814654	0.040582947	0.542220056	-1.15039432
9.813435272	1.51839337	0.299335614	0.048231989	0.541733742	-1.150891304
9.816246092	1.515105762	0.300406233	0.056094225	0.54108417	-1.151482224
9.819025551	1.511743072	0.301676985	0.064280078	0.540267467	-1.152204633
9.821772943	1.50836117	0.303198249	0.072899595	0.539279461	-1.153096914
9.824488431	1.505438313	0.304993083	0.082063168	0.538115799	-1.154196382
9.827182843	1.504078208	0.307026474	0.091565125	0.536786556	-1.155493259
9.829858425	1.503194062	0.309258533	0.100427076	0.535397589	-1.156846166
9.832516988	1.502590298	0.311712093	0.108770706	0.533933997	-1.15824759
9.835159911	1.502084265	0.31439225	0.116717555	0.532380939	-1.159690499
9.837788139	1.501484403	0.317241822	0.124389298	0.53072381	-1.161166906
9.840402184	1.500638238	0.320214071	0.131907731	0.528947771	-1.162669778
9.843002127	1.499459024	0.323261503	0.139394283	0.527037978	-1.164191604
9.845587616	1.497886058	0.32631835	0.14697054	0.52497977	-1.165724874
9.848157864	1.494905379	0.328387951	0.154758364	0.522758245	-1.167262197
9.850711653	1.492037181	0.330302249	0.162879273	0.520358741	-1.168796182
9.853247332	1.48941423	0.331973108	0.171454966	0.517766535	-1.1703192
9.855762885	1.494450431	0.333819469	0.180606961	0.514966607	-1.171823978
9.858254394	1.494892022	0.334652584	0.184606612	0.513722777	-1.172469735
9.860722697	1.495458572	0.335372257	0.188344136	0.512524009	-1.173097968
9.863168476	1.496112033	0.335956601	0.191869318	0.511352718	-1.173704267
9.865592258	1.496794864	0.336389295	0.195232272	0.510190725	-1.17428422
9.867994415	1.497789957	0.336934376	0.198482543	0.509020269	-1.174833894
9.870375162	1.498608505	0.337271308	0.201670289	0.507823408	-1.175348639
9.872734561	1.499203386	0.337410532	0.20484525	0.506582141	-1.175824285
9.875072517	1.499526483	0.337372865	0.208057493	0.505278647	-1.176256418
9.877388783	1.498975603	0.337186094	0.211356699	0.503895044	-1.176640749
9.879682955	1.498358508	0.336839427	0.214792818	0.502413511	-1.176973104
9.881954475	1.497657672	0.336332299	0.218415782	0.500816047	-1.177249193
9.884204603	1.494777699	0.335527287	0.222275406	0.499084622	-1.177464604
9.886448299	1.494524237	0.334618068	0.227559149	0.49665606	-1.177596211
9.888686008	1.494253159	0.333430788	0.232477903	0.49431318	-1.177516341
9.890918114	1.493900056	0.332025559	0.237101227	0.4920322	-1.177269459
9.893144944	1.493428011	0.330451646	0.241498679	0.489789426	-1.176899791
9.895366765	1.493403447	0.328077198	0.245740056	0.487561047	-1.176451921
9.897583786	1.493093916	0.325548545	0.249894872	0.485323489	-1.175970197
9.899796157	1.492475965	0.322924125	0.254032463	0.483052999	-1.175498843
9.902003969	1.491527042	0.320277714	0.258222759	0.480725706	-1.175082564
9.904207254	1.49035661	0.317661369	0.262535214	0.478318095	-1.174765587
9.906405984	1.489011744	0.315143472	0.267039508	0.475806236	-1.174592376
9.908600076	1.487544485	0.31280867	0.271805227	0.473166525	-1.174607277
9.910788523	1.482825499	0.310938167	0.276901871	0.47037515	-1.174854636
9.912969134	1.482627706	0.309357746	0.284380645	0.466362923	-1.175492644
9.915143203	1.482843768	0.307849926	0.29141289	0.46268177	-1.176290154
9.917311769	1.483333072	0.306433163	0.298077166	0.459252715	-1.177233577
9.919475621	1.484003779	0.305128214	0.304452419	0.455996692	-1.178308368
9.921635296	1.485175947	0.304937422	0.310617298	0.452834547	-1.179500341
9.923791076	1.486420715	0.304541252	0.31665051	0.449687332	-1.180795789
9.925942994	1.487688504	0.303960381	0.32263115	0.446476102	-1.182180285
9.928090828	1.488949719	0.303217427	0.32863766	0.443121672	-1.183640122
9.930234107	1.49068003	0.301891568	0.334749013	0.439545125	-1.185160756
9.932372106	1.49249267	0.300357187	0.3410438	0.435667366	-1.186728239
9.934503848	1.49443837	0.298627617	0.347601056	0.431409448	-1.188328624
9.936625221	1.496461239	0.29668789	0.354499549	0.426692307	-1.189947486
9.93872907	1.499735627	0.294459559	0.363113046	0.420527697	-1.192077637
9.940814912	1.502786117	0.291864811	0.371031582	0.414607763	-1.19431746
9.942882395	1.505629766	0.288911302	0.378380805	0.408862442	-1.196621656
9.944931302	1.508309756	0.285617921	0.385286212	0.403221667	-1.198945045
9.946961548	1.509882775	0.28135421	0.39187336	0.397615224	-1.201242685
9.948973185	1.511096878	0.276860388	0.398267835	0.391972989	-1.203469396
9.950966396	1.512112101	0.272212146	0.404595196	0.386224866	-1.205579758
9.952941501	1.513160971	0.267487224	0.410980999	0.38030079	-1.207528949
9.954898954	1.514568671	0.262223071	0.417550802	0.374130428	-1.20927155
9.956839347	1.516555263	0.256904165	0.424430251	0.367643893	-1.210762382
9.958763405	1.519497034	0.251616624	0.431744814	0.360770881	-1.21195662
9.960672383	1.517411711	0.247530466	0.439620197	0.353441328	-1.212808728
9.962568581	1.51721374	0.243662069	0.443691075	0.349762201	-1.213008404
9.964454771	1.517321677	0.239900184	0.447585523	0.346379519	-1.212958932
9.966333136	1.517669894	0.236215814	0.451321632	0.343219161	-1.212702274
9.968205277	1.518186859	0.232584359	0.45491749	0.34020707	-1.212280989
9.970072205	1.514258443	0.226495373	0.458391368	0.337269247	-1.211737275
9.971934348	1.510505557	0.220369394	0.461761445	0.334331632	-1.211113453
9.973791547	1.506907739	0.21423428	0.465045661	0.331320167	-1.210451722
9.975643058	1.503413344	0.208138112	0.468262345	0.328160793	-1.209794402
9.977487554	1.49991547	0.203996373	0.471429586	0.324779421	-1.209183812
9.97932312	1.496437851	0.20010178	0.474565685	0.321102142	-1.208662152
9.981147258	1.49293693	0.196457982	0.477688491	0.317054778	-1.20827198
9.98295972	1.489041049	0.192699958	0.480816185	0.312563211	-1.208055377
9.984764792	1.485992352	0.188827352	0.481822222	0.310976624	-1.208019972
9.986562034	1.483338328	0.185082191	0.482702464	0.309452266	-1.207994938
9.988351109	1.481025621	0.181456063	0.48347351	0.307973832	-1.207982898
9.990131788	1.479013423	0.177949322	0.484151721	0.30652526	-1.207986593
9.991903949	1.478214717	0.175189221	0.484753847	0.305090189	-1.20800817
9.993667574	1.477315088	0.172435838	0.485296279	0.303652406	-1.208050847
9.995422752	1.476330555	0.169746841	0.485795498	0.302195698	-1.208116651
9.997169679	1.475276841	0.167177803	0.486267954	0.300703883	-1.20820868
9.998908657	1.473649967	0.166040667	0.486730218	0.299160719	-1.20832932
10.0006401	1.47208278	0.164968332	0.487198919	0.297549874	-1.208481193
10.00236451	1.470585326	0.163973782	0.487690449	0.295855224	-1.208666801
10.00408318	1.467266459	0.163510281	0.488221139	0.294060737	-1.208889008
10.00579778	1.463078896	0.163376187	0.489519566	0.289350092	-1.209561706
10.00750882	1.458897076	0.163318379	0.490534484	0.284903288	-1.210306168
10.00921678	1.454727999	0.163341597	0.4913266	0.280669749	-1.211112738
10.0109221	1.450582944	0.163453097	0.491957009	0.276598781	-1.211971879
10.01262518	1.446218834	0.163743712	0.492486477	0.272639722	-1.212873936
10.01432639	1.441831651	0.164167107	0.49297592	0.268742085	-1.21380949
10.01602605	1.437444714	0.164718738	0.493486047	0.264855176	-1.214769006
10.01772445	1.433104724	0.165383166	0.494077951	0.260928363	-1.215742588
10.01942183	1.429506992	0.165674983	0.49481234	0.25691098	-1.216720939
10.02111841	1.426253624	0.165913248	0.495750189	0.252752632	-1.217694402
10.02281436	1.423393213	0.166080168	0.496952236	0.248402417	-1.21865344
10.02450986	1.42028199	0.166288939	0.498479038	0.243809849	-1.219588518
10.02620521	1.418063141	0.16639188	0.500914574	0.237517431	-1.22083056
10.02790073	1.416895216	0.166290492	0.503455579	0.23173821	-1.221999526
10.02959672	1.416594334	0.16602326	0.506092131	0.226372644	-1.223099828
10.03129348	1.416970829	0.165628364	0.508814037	0.221321076	-1.224136233
10.0329913	1.418247935	0.164979595	0.511611164	0.21648401	-1.225113034
10.03469047	1.419869298	0.164258007	0.514473557	0.211761832	-1.226034522
10.03639128	1.421703704	0.163485694	0.517390966	0.207055122	-1.226905227
10.03809402	1.423625123	0.16268357	0.520353198	0.202264145	-1.227729678
10.03979897	1.42573433	0.161723765	0.523350358	0.197289377	-1.228512049
10.04150639	1.42788452	0.160643097	0.526372135	0.192031145	-1.229256749
10.04321657	1.42998174	0.159453704	0.529408574	0.186390176	-1.229968548
10.04492996	1.431654552	0.158039953	0.532449365	0.180266589	-1.230651736
10.04664809	1.433312552	0.156500302	0.534698248	0.175634712	-1.231086016
10.04837149	1.435279751	0.154767269	0.536875784	0.171303764	-1.23139739
10.05010055	1.43746975	0.152856913	0.538976908	0.167206764	-1.231607914
10.05183553	1.439780606	0.150791423	0.540996373	0.163276672	-1.231739879
10.05357653	1.44175411	0.147044052	0.542928934	0.159446523	-1.231815457
10.05532354	1.443616087	0.14314033	0.544769287	0.155649394	-1.231856704
10.05707639	1.445236585	0.1391779	0.546512246	0.151818097	-1.23188591
10.05883477	1.446487997	0.135264491	0.548152745	0.147885859	-1.231925249
10.06059826	1.446135021	0.132616317	0.549685299	0.143785477	-1.231996894
10.06236628	1.445229453	0.130153816	0.551104844	0.139450073	-1.232123017
10.0641381	1.443694686	0.127910216	0.552406073	0.134812683	-1.232325912
10.06591235	1.439094141	0.126465546	0.55358392	0.129806146	-1.23262763
10.06768944	1.434664136	0.125120328	0.555146098	0.121282302	-1.233201027
10.06946723	1.42951952	0.12392301	0.556135714	0.113240823	-1.233726621
10.07124403	1.423760196	0.122875034	0.556649268	0.105584048	-1.234227419
10.07301863	1.417501579	0.121986576	0.556783438	0.098214261	-1.234727025
10.07479029	1.411075144	0.121435906	0.556634486	0.091033958	-1.235248685
10.07655874	1.404342612	0.121008106	0.556298852	0.083945498	-1.235815644
10.07832418	1.397486559	0.120731523	0.555873454	0.076851249	-1.236451149
10.08008727	1.390705621	0.120630956	0.555454373	0.069653623	-1.237178445
10.08184916	1.384006968	0.121149308	0.555138111	0.062254973	-1.238021135
10.08361144	1.378009725	0.12167237	0.555021226	0.05455789	-1.239002347
10.08537621	1.372961741	0.122193793	0.555200517	0.046464428	-1.240145326
10.08714729	1.370236807	0.122118638	0.555772066	0.037877299	-1.241473556
10.08892216	1.368777058	0.121851799	0.556483507	0.031252123	-1.242610335
10.09070163	1.368248805	0.121472344	0.557351053	0.025092185	-1.24379766
10.09248635	1.368453945	0.121048283	0.558338761	0.019305073	-1.245030046
10.09427675	1.369197877	0.120643655	0.559411287	0.013798147	-1.246301889
10.09607308	1.370194816	0.120298191	0.56053257	0.008478872	-1.247607827
10.09787544	1.371298344	0.120108996	0.561667264	0.003254816	-1.248942494
10.0996837	1.372336573	0.120122405	0.562779546	-0.001966603	-1.250300288
10.10149757	1.373168326	0.120365078	0.563833714	-0.007277869	-1.251676083
10.10331656	1.374606833	0.119970518	0.564794004	-0.012771651	-1.253064275
10.10514003	1.375802492	0.1196841	0.565624654	-0.018540382	-1.254459023
10.1069671	1.376660198	0.119520416	0.566290081	-0.024676591	-1.25585556
10.10879763	1.377172104	0.119465745	0.566754699	-0.031272739	-1.257248044
10.11062904	1.37773718	0.119435164	0.56705898	-0.03820926	-1.258654714
10.11246033	1.378301923	0.11944514	0.567236304	-0.044716232	-1.259972453
10.11429073	1.37881313	0.119507424	0.567290306	-0.050879903	-1.261210918
10.11611972	1.379220139	0.119628927	0.567224085	-0.056786869	-1.262379527
10.11794699	1.379189453	0.120554219	0.567041159	-0.062523305	-1.263488054
10.11977249	1.378904811	0.121658546	0.566744566	-0.068175793	-1.264545798
10.1215964	1.378344003	0.122914918	0.566337883	-0.073830821	-1.265562177
10.12341912	1.377482758	0.124282807	0.56582433	-0.079574659	-1.266547084
10.12524129	1.375901181	0.125890788	0.565207303	-0.085493833	-1.267509818
10.1270638	1.374272367	0.127404423	0.564490139	-0.091674626	-1.268460035
10.12888777	1.37265411	0.12877567	0.563676059	-0.098203428	-1.269407153
10.13071384	1.370955141	0.129965899	0.56276834	-0.105166942	-1.27036047
10.13254795	1.369992437	0.130920993	0.56170702	-0.113051765	-1.271322966
10.13439136	1.369350778	0.131641127	0.560661793	-0.120457329	-1.272069573
10.13624514	1.368927153	0.132146702	0.559606254	-0.127474114	-1.272645593
10.13811012	1.36863611	0.132466453	0.558513761	-0.134192273	-1.273096919
10.13998686	1.368576946	0.132337231	0.557358027	-0.140702337	-1.27346921
10.14187574	1.368438201	0.132245579	0.556112468	-0.147094399	-1.273807883
10.14377687	1.368161409	0.13220746	0.554750621	-0.153458893	-1.274158597
10.14569013	1.367717593	0.132239571	0.553245962	-0.159886137	-1.274567008
10.14761519	1.367282213	0.132220728	0.551572084	-0.166466296	-1.275078893
10.14955146	1.366879121	0.132153491	0.549702406	-0.173289835	-1.275739551
10.15149812	1.366550364	0.132037498	0.547610462	-0.180446893	-1.276594996
10.15345317	1.366516748	0.131885724	0.545269787	-0.188027725	-1.27769053
10.15542524	1.366172549	0.131627728	0.542257547	-0.197009385	-1.279239297
10.15741096	1.365623998	0.131306222	0.539162576	-0.205277964	-1.280914903
10.15940764	1.364917303	0.1309394	0.535995126	-0.212973833	-1.282691598
10.16141336	1.364137441	0.130539911	0.532764852	-0.220237583	-1.284543276
10.16342688	1.36365352	0.129942233	0.529481888	-0.227209657	-1.286444306
10.16544769	1.36325572	0.129371546	0.526155949	-0.234030515	-1.288368583
10.16747601	1.363117738	0.128826183	0.522797346	-0.240840599	-1.290290236
10.16951278	1.363457242	0.128289761	0.519415677	-0.247780472	-1.292183161
10.17155965	1.364713982	0.127829584	0.516020954	-0.254990458	-1.294021726
10.17361899	1.366988047	0.127431374	0.51262325	-0.262611151	-1.295779943
10.17569391	1.370592979	0.12709499	0.509232342	-0.270782948	-1.297431827
10.17778952	1.370313141	0.127889019	0.505858064	-0.279646486	-1.298951983
10.17989808	1.372262468	0.129368375	0.50460577	-0.28331995	-1.299492717
10.18201988	1.374615391	0.131093281	0.503558934	-0.286814809	-1.299944997
10.1841551	1.377308602	0.133015908	0.502670109	-0.29016459	-1.300321221
10.18630392	1.380273614	0.135081377	0.501891673	-0.29340297	-1.30063355
10.18846642	1.382647528	0.139424625	0.501176119	-0.296563745	-1.30089426
10.19064265	1.385158289	0.14396323	0.500476003	-0.299680352	-1.30111587
10.1928326	1.387743358	0.148582016	0.499743879	-0.302786618	-1.30131042
10.19503622	1.390329774	0.153175454	0.498932004	-0.305916011	-1.301490426
10.19725338	1.39216457	0.15672512	0.497993201	-0.309102386	-1.301668286
10.19948391	1.393846001	0.160095861	0.496879846	-0.312379301	-1.30185616
10.2017276	1.39530972	0.163257862	0.495544285	-0.315780342	-1.302066326
10.20398347	1.39650709	0.166248295	0.493938893	-0.319339156	-1.30231154
10.20625572	1.397536437	0.169086562	0.492212385	-0.32284382	-1.302552819
10.20854217	1.398467571	0.171735402	0.490521848	-0.326099485	-1.302750945
10.21084109	1.399258879	0.17418558	0.488843292	-0.329144776	-1.302914858
10.21315121	1.399874023	0.176436085	0.487153202	-0.332018137	-1.303053737
10.21547174	1.400297335	0.178274443	0.485427707	-0.334757984	-1.303176522
10.21780235	1.400413014	0.180216203	0.483643204	-0.33740285	-1.303292155
10.22014316	1.400193213	0.182238426	0.481776059	-0.339991271	-1.303409457
10.22249477	1.399607015	0.184316055	0.47980234	-0.342561513	-1.303537726
10.22485825	1.398670034	0.186446893	0.477698326	-0.345152259	-1.303685546
10.22723512	1.397474816	0.188679956	0.475440502	-0.347801775	-1.303862453
10.22962738	1.396028897	0.190996767	0.473004937	-0.350548774	-1.304077148
10.23203852	1.394556905	0.193449222	0.47036761	-0.353431433	-1.304338336
10.23445821	1.392945093	0.196015734	0.46775341	-0.356104672	-1.304603219
10.23688617	1.391006783	0.19866435	0.465176642	-0.358473033	-1.304849625
10.23932218	1.38878961	0.20134417	0.462628782	-0.360595584	-1.305085778
10.2417661	1.386362208	0.203999788	0.460100919	-0.362531543	-1.305318713
10.24421787	1.38387899	0.206019393	0.457584262	-0.364340097	-1.305556655
10.24667753	1.381279626	0.208172336	0.4550699	-0.366080433	-1.305806875
10.24914518	1.378644502	0.21040311	0.4525491	-0.36781162	-1.306077123
10.25162101	1.376059389	0.212652974	0.450012952	-0.369592935	-1.306375146
10.25410528	1.37451235	0.216004404	0.447452635	-0.371483594	-1.306708455
10.25659836	1.373383463	0.219602029	0.444859326	-0.373542607	-1.30708468
10.25910067	1.372763353	0.223427207	0.442224264	-0.37582922	-1.307511568
10.26161296	1.369170525	0.226092632	0.439538419	-0.37840265	-1.307996869
10.26413346	1.368680838	0.229878605	0.432206899	-0.386206508	-1.309635401
10.26666173	1.370493215	0.23366679	0.425752729	-0.393844128	-1.31151998
10.26919744	1.374138726	0.237391767	0.419992477	-0.40134272	-1.313577056
10.27174031	1.379186867	0.240990584	0.41474244	-0.408729583	-1.31573379
10.27429016	1.385114311	0.248709369	0.409819275	-0.416031927	-1.317916989
10.27684687	1.391248271	0.256150641	0.40503943	-0.423276871	-1.320053697
10.2794104	1.397230306	0.263133831	0.40021944	-0.430491775	-1.32207036
10.2819808	1.402740573	0.269460144	0.395175695	-0.437703937	-1.323894143
10.28455818	1.407077168	0.273747342	0.38972491	-0.444940567	-1.325451732
10.28714272	1.410652131	0.277498672	0.383683413	-0.452228904	-1.326670051
10.28973472	1.41329994	0.280650061	0.376867801	-0.459596246	-1.327476144
10.2923326	1.417785588	0.286510264	0.369094372	-0.467069477	-1.327796578
10.29495134	1.418980832	0.292175565	0.365784615	-0.469938666	-1.327679515
10.29758948	1.419851057	0.297544266	0.362588197	-0.472465158	-1.327315331
10.30024583	1.420421633	0.30254437	0.359475672	-0.474709094	-1.326750159
10.30291939	1.420702046	0.307115654	0.356417805	-0.476730138	-1.326029658
10.30560942	1.420945054	0.310390341	0.353385329	-0.478588194	-1.325199962
10.30831539	1.420841275	0.313441603	0.350348711	-0.480343431	-1.324306846
10.311037	1.420417078	0.316202745	0.347278774	-0.482055515	-1.323396325
10.31377418	1.419710184	0.318638395	0.344146192	-0.483784318	-1.322514176
10.3165271	1.418188417	0.319789686	0.340921521	-0.485589862	-1.321706295
10.31929615	1.416787825	0.320988272	0.337575585	-0.48753202	-1.321018577
10.32208194	1.41557658	0.322255302	0.334078968	-0.489670694	-1.320497036
10.32488773	1.40873089	0.322147063	0.330402225	-0.492065966	-1.320187688
10.3277032	1.408252071	0.322711337	0.320984721	-0.498615026	-1.320005655
10.33052703	1.409169058	0.323493539	0.312324613	-0.504999697	-1.320369124
10.3333582	1.41110925	0.324195977	0.304256499	-0.511228621	-1.321169257
10.33619598	1.413793042	0.324587849	0.296615332	-0.517310858	-1.322296858
10.33903989	1.417350708	0.32456456	0.289235622	-0.523255527	-1.323643446
10.34188977	1.421165065	0.323886319	0.281952173	-0.529071331	-1.325100064
10.34474573	1.42506655	0.322507829	0.274599671	-0.534767509	-1.326557636
10.34760815	1.428944369	0.320467638	0.267012745	-0.540352762	-1.327907562
10.3504777	1.4327327	0.317569595	0.25902617	-0.54583627	-1.329040885
10.35335534	1.436448954	0.314701849	0.250474632	-0.551226974	-1.329848886
10.35624231	1.440134214	0.312263525	0.241193026	-0.556533754	-1.330222487
10.35914122	1.439172859	0.312525875	0.231015801	-0.561765373	-1.330052614
10.36204528	1.439314747	0.313377318	0.225154608	-0.564493179	-1.329608083
10.36495433	1.439015299	0.315043111	0.219608039	-0.566833496	-1.328858495
10.36786828	1.438332385	0.317396544	0.214305624	-0.568843007	-1.327869773
10.37078706	1.437340694	0.320286674	0.209176272	-0.570578516	-1.326707482
10.37371068	1.435721088	0.323240024	0.204149455	-0.572096407	-1.325437307
10.37663917	1.433767329	0.326231277	0.199154481	-0.573453426	-1.324124932
10.37957262	1.43155049	0.329072296	0.194120467	-0.574706078	-1.322836161
10.38251117	1.429169084	0.331595949	0.188976884	-0.575911283	-1.321636558
10.385455	1.426723881	0.334517419	0.183652967	-0.577125371	-1.320592046
10.38840436	1.424330308	0.336970727	0.178077906	-0.578405201	-1.31976831
10.39135951	1.422140452	0.338782141	0.172180951	-0.579807281	-1.319230914
10.39432103	1.416044842	0.339244538	0.165891528	-0.581388175	-1.319045544
10.39730312	1.413954493	0.338453453	0.163440466	-0.581989169	-1.319098115
10.40030479	1.411768051	0.337378988	0.161135435	-0.582492471	-1.319239497
10.40332517	1.409541689	0.336058943	0.158948883	-0.582920015	-1.319460273
10.4063635	1.407314913	0.334528002	0.156853184	-0.583294332	-1.319750667
10.40941915	1.404866582	0.332413476	0.15482077	-0.583637476	-1.320101142
10.41249162	1.402292437	0.329873819	0.152823955	-0.583971679	-1.320501924
10.41558054	1.399651673	0.327005495	0.15083532	-0.584319293	-1.320943713
10.41868565	1.396995438	0.323911623	0.148827106	-0.584702432	-1.321416736
10.4218068	1.394404812	0.321073595	0.146771774	-0.585143447	-1.321911216
10.42494401	1.391959942	0.31822241	0.144641697	-0.585664451	-1.322417855
10.42809738	1.389750211	0.315408266	0.142409295	-0.586287856	-1.322926879
10.43126521	1.388693216	0.313007508	0.140046954	-0.587035716	-1.32342875
10.43446207	1.387799751	0.309470943	0.133790821	-0.58931464	-1.324772954
10.43768474	1.388038475	0.305773742	0.1280604	-0.591732025	-1.326135993
10.4409306	1.389231841	0.302034623	0.122748263	-0.594256461	-1.327508569
10.44419757	1.391209571	0.298351892	0.117747307	-0.596856892	-1.328881621
10.4474842	1.391642499	0.29296791	0.112950288	-0.599501848	-1.330245614
10.45078958	1.392389533	0.28788609	0.10824994	-0.602160096	-1.331591249
10.4541134	1.393324887	0.283194264	0.103539005	-0.604800344	-1.332909107
10.45745592	1.394322293	0.278947027	0.098710276	-0.607391238	-1.33419013
10.46081797	1.39492952	0.274791728	0.093656428	-0.609901667	-1.335424781
10.46420099	1.39536037	0.27107522	0.0882705	-0.612300098	-1.336603999
10.46760696	1.395521533	0.267781819	0.082444929	-0.614555478	-1.337718129
10.47103988	1.397144354	0.265452303	0.076072514	-0.616636336	-1.33875823
10.47449399	1.396306281	0.263811462	0.073656179	-0.617326736	-1.339108348
10.47796754	1.395735837	0.262417208	0.071372621	-0.617924094	-1.339414716
10.48145916	1.395400838	0.261248252	0.069192976	-0.618436396	-1.33967936
10.48496789	1.395253098	0.260281573	0.067088708	-0.618871748	-1.339905143
10.48849311	1.39596148	0.260054405	0.065030888	-0.619238257	-1.34009397
10.49203463	1.396508109	0.259840912	0.062990882	-0.619544089	-1.340248466
10.4955926	1.396859932	0.259628321	0.060939826	-0.619797468	-1.340370774
10.4991676	1.396973102	0.259402736	0.058849066	-0.620006442	-1.340463519
10.50276057	1.39641929	0.259091001	0.056689866	-0.620179236	-1.340528846
10.50637283	1.395757975	0.258799671	0.054433525	-0.620323896	-1.340569377
10.51000609	1.394986942	0.25852975	0.05205112	-0.62044853	-1.340587258
10.51366437	1.384570544	0.257387798	0.049513809	-0.620561242	-1.340585113
10.51733737	1.379674093	0.257085163	0.036418058	-0.621060967	-1.340221286
10.5210246	1.375575734	0.257049414	0.023336641	-0.62143892	-1.339326501
10.52472568	1.372203076	0.257564781	0.010216936	-0.621655703	-1.338020682
10.52844033	1.369497955	0.258853378	-0.002994046	-0.621672571	-1.336424828
10.53216837	1.367250102	0.260994189	-0.016348898	-0.621450245	-1.33465898
10.53590968	1.365379842	0.264028341	-0.029900372	-0.620949507	-1.332843781
10.53966427	1.363860924	0.267935348	-0.043701418	-0.620131671	-1.33109951
10.54343222	1.362680152	0.272623712	-0.057804681	-0.618957281	-1.32954669
10.54721373	1.361758836	0.277703538	-0.072263047	-0.617387235	-1.328305602
10.55100906	1.36103947	0.28302298	-0.087129131	-0.615382612	-1.327497005
10.5548186	1.360495561	0.288268965	-0.102455795	-0.612904251	-1.327241063
10.55864383	1.352161435	0.288759055	-0.118295901	-0.609912992	-1.327658296
10.56247502	1.34921382	0.287441782	-0.123111263	-0.608813047	-1.327993512
10.56631178	1.345699933	0.285760953	-0.127540544	-0.607567906	-1.328486562
10.57015376	1.3417453	0.283795428	-0.131659508	-0.606202722	-1.329112887
10.57400068	1.337473888	0.281623123	-0.135543823	-0.604742885	-1.329848051
10.57785229	1.330676396	0.276656237	-0.139269382	-0.603214204	-1.330667377
10.58170841	1.324069525	0.271755043	-0.142911881	-0.601642013	-1.331546068
10.5855689	1.317796847	0.267077934	-0.146547168	-0.60005188	-1.332459688
10.58943369	1.311993324	0.262757801	-0.150250897	-0.598469138	-1.333383799
10.59330274	1.306875515	0.259898245	-0.154098839	-0.596919477	-1.334293604
10.59717607	1.302427959	0.257276675	-0.15816693	-0.595428109	-1.335164547
10.60105377	1.298770378	0.254879275	-0.16253081	-0.594020963	-1.335972071
10.60493507	1.295587413	0.253424766	-0.167266041	-0.59272325	-1.336691499
10.60882757	1.293900055	0.251897216	-0.174488515	-0.591060162	-1.337579489
10.6127299	1.293413976	0.250205476	-0.181320369	-0.589741707	-1.338264108
[truncated: 1,130 more rows]
