# Supplementary material for: On growth and form of irregular coiled-shell of a terrestrial snail: Plectostoma concinnum (Fulton, 1901) (Mollusca: Caenogastropoda: Diplommatinidae)
Source: PeerJ. 2014 May 15;2:e383. doi: 10.7717/peerj.383 (PMC4034611; doi:10.7717/peerj.383)
Supplement: File S4 [file peerj-02-383-s004.zip › Supplemental Information File S4. Raw data for analysis in Parts 1, 2 and 3, and the R scripts/Part 3a correlation between number of ribs on spire and tuba part.csv]

species	number of spine after constriction	number of spine before contriction
GP1-5	12	84
GP1-15	14	70
GP2-22	14	81
GP2-23	13	88
GP3-25	13	75
GP3-27	16	97
GP3-31	11	79
GP3-33	16	110
GP3-34	15	80
GP3-36	13	65
GP3-49	12	90
GP3-55	14	94
GP3-57	15	106
GP3-59	11	78
GP3-61	12	76
GP3-66	16	87
GP3-69	15	92
