# Supplementary material for: On growth and form of irregular coiled-shell of a terrestrial snail: Plectostoma concinnum (Fulton, 1901) (Mollusca: Caenogastropoda: Diplommatinidae)
Source: PeerJ. 2014 May 15;2:e383. doi: 10.7717/peerj.383 (PMC4034611; doi:10.7717/peerj.383)
Supplement: File S4 [file peerj-02-383-s004.zip › Supplemental Information File S4. Raw data for analysis in Parts 1, 2 and 3, and the R scripts/Part 3a Ribs and arc length on spire 20122013.csv]

Specimen reference	Species	Site	Plot	arc length of the ontogeny axis on spire	number of ribs on spire
GK1-76	Opisthostoma concinnum	Kampung	Plot 1	14.07955	78
GK1-85	Opisthostoma concinnum	Kampung	Plot 1	13.33154	88
GK2-120	Opisthostoma concinnum	Kampung	Plot 1	14.20779	81
GK2-121	Opisthostoma concinnum	Kampung	Plot 1	15.65729	88
GK2-122	Opisthostoma concinnum	Kampung	Plot 1	13.1691	79
GK2-123	Opisthostoma concinnum	Kampung	Plot 1	14.44937	82
GK2-125	Opisthostoma concinnum	Kampung	Plot 1	14.95256	92
GK2-128	Opisthostoma concinnum	Kampung	Plot 1	14.38629	85
GK2-129	Opisthostoma concinnum	Kampung	Plot 1	13.85111	89
GK2-131	Opisthostoma concinnum	Kampung	Plot 1	12.88755	71
GP1-1	Opisthostoma concinnum	Pangi	Plot 1	14.62968	70
GP1-10	Opisthostoma concinnum	Pangi	Plot 1	17.05379	77
GP1-12	Opisthostoma concinnum	Pangi	Plot 1	15.12353	79
GP1-6	Opisthostoma concinnum	Pangi	Plot 1	13.67768	78
GP1-7	Opisthostoma concinnum	Pangi	Plot 1	14.60775	79
GP1-8	Opisthostoma concinnum	Pangi	Plot 1	15.40894	71
GP2-19	Opisthostoma concinnum	Pangi	Plot 2	15.11112	87
GP2-20	Opisthostoma concinnum	Pangi	Plot 2	14.78838	85
GP2-21	Opisthostoma concinnum	Pangi	Plot 2	14.07191	87
GP3-28	Opisthostoma concinnum	Pangi	Plot 3	13.25441	89
GP3-33	Opisthostoma concinnum	Pangi	Plot 3	13.96	107
GP3-35	Opisthostoma concinnum	Pangi	Plot 3	12.15	88
GP3-37	Opisthostoma concinnum	Pangi	Plot 3	12.47496	90
GP3-46	Opisthostoma concinnum	Pangi	Plot 3	14.5081	93
GP3-47	Opisthostoma concinnum	Pangi	Plot 3	13.86791	59
GP3-53	Opisthostoma concinnum	Pangi	Plot 3	14.19979	82
GP3-60	Opisthostoma concinnum	Pangi	Plot 3	12.37	81
GP3-68	Opisthostoma concinnum	Pangi	Plot 3	13.31594	88
GP4-133	Opisthostoma concinnum	Pangi	Plot 4	12.67414	92
GP4-136	Opisthostoma concinnum	Pangi	Plot 4	13.06781	91
GP4-142	Opisthostoma concinnum	Pangi	Plot 4	13.63686	96
GP4-152	Opisthostoma concinnum	Pangi	Plot 4	12.42509	90
GP4-155	Opisthostoma concinnum	Pangi	Plot 4	12.41	93
GP4-160	Opisthostoma concinnum	Pangi	Plot 4	13.19	74
GP4-161	Opisthostoma concinnum	Pangi	Plot 4	14.14341	81
