# Supplementary material for: On growth and form of irregular coiled-shell of a terrestrial snail: Plectostoma concinnum (Fulton, 1901) (Mollusca: Caenogastropoda: Diplommatinidae)
Source: PeerJ. 2014 May 15;2:e383. doi: 10.7717/peerj.383 (PMC4034611; doi:10.7717/peerj.383)
Supplement: File S4 [file peerj-02-383-s004.zip › Supplemental Information File S4. Raw data for analysis in Parts 1, 2 and 3, and the R scripts/Part 3b Switching growth mode.csv]

SPECIMEN	whorl legnth sequences	whorl lengths	cumulative whorl length	before (Before_constriction) or after (After_constriction) constriction	Complete spire	number of ribs on complete spire
GK1-100	1	0.09	0.09	Before_constriction	no	NA
GK1-100	2	0.09	0.17	Before_constriction	no	NA
GK1-100	3	0.12	0.29	Before_constriction	no	NA
GK1-100	4	0.09	0.38	Before_constriction	no	NA
GK1-100	5	0.08	0.46	Before_constriction	no	NA
GK1-100	6	0.11	0.57	Before_constriction	no	NA
GK1-100	7	0.09	0.66	Before_constriction	no	NA
GK1-100	8	0.11	0.77	Before_constriction	no	NA
GK1-100	9	0.11	0.88	Before_constriction	no	NA
GK1-100	10	0.13	1.01	Before_constriction	no	NA
GK1-100	11	0.1	1.11	Before_constriction	no	NA
GK1-100	12	0.12	1.23	Before_constriction	no	NA
GK1-100	13	0.13	1.36	Before_constriction	no	NA
GK1-100	14	0.11	1.48	Before_constriction	no	NA
GK1-100	15	0.11	1.59	Before_constriction	no	NA
GK1-100	16	0.1	1.69	Before_constriction	no	NA
GK1-100	17	0.13	1.82	Before_constriction	no	NA
GK1-100	18	0.12	1.93	Before_constriction	no	NA
GK1-100	19	0.11	2.04	Before_constriction	no	NA
GK1-100	20	0.11	2.16	Before_constriction	no	NA
GK1-100	21	0.12	2.28	Before_constriction	no	NA
GK1-100	22	0.11	2.38	Before_constriction	no	NA
GK1-100	23	0.12	2.5	Before_constriction	no	NA
GK1-100	24	0.1	2.6	Before_constriction	no	NA
GK1-100	25	0.11	2.72	Before_constriction	no	NA
GK1-100	26	0.12	2.84	Before_constriction	no	NA
GK1-100	27	0.12	2.96	Before_constriction	no	NA
GK1-100	28	0.14	3.1	Before_constriction	no	NA
GK1-100	29	0.14	3.24	Before_constriction	no	NA
GK1-100	30	0.13	3.38	Before_constriction	no	NA
GK1-100	31	0.15	3.52	Before_constriction	no	NA
GK1-100	32	0.14	3.66	Before_constriction	no	NA
GK1-100	33	0.15	3.81	Before_constriction	no	NA
GK1-100	34	0.14	3.94	Before_constriction	no	NA
GK1-100	35	0.12	4.07	Before_constriction	no	NA
GK1-100	36	0.16	4.23	Before_constriction	no	NA
GK1-100	37	0.16	4.38	Before_constriction	no	NA
GK1-100	38	0.16	4.54	Before_constriction	no	NA
GK1-100	39	0.16	4.7	Before_constriction	no	NA
GK1-100	40	0.15	4.85	Before_constriction	no	NA
GK1-100	41	0.16	5.01	Before_constriction	no	NA
GK1-100	42	0.29	5.31	Before_constriction	no	NA
GK1-100	43	0.28	5.59	Before_constriction	no	NA
GK1-100	44	0.12	5.71	Before_constriction	no	NA
GK1-100	45	0.17	5.88	Before_constriction	no	NA
GK1-100	46	0.17	6.05	Before_constriction	no	NA
GK1-100	47	0.21	6.26	Before_constriction	no	NA
GK1-100	48	0.19	6.44	Before_constriction	no	NA
GK1-100	49	0.2	6.64	Before_constriction	no	NA
GK1-100	50	0.19	6.83	Before_constriction	no	NA
GK1-100	51	0.21	7.03	Before_constriction	no	NA
GK1-100	52	0.2	7.24	Before_constriction	no	NA
GK1-100	53	0.21	7.44	Before_constriction	no	NA
GK1-100	54	0.21	7.66	Before_constriction	no	NA
GK1-100	55	0.23	7.89	Before_constriction	no	NA
GK1-100	56	0.2	8.09	Before_constriction	no	NA
GK1-100	57	0.21	8.29	Before_constriction	no	NA
GK1-100	58	0.22	8.51	Before_constriction	no	NA
GK1-100	59	0.19	8.7	Before_constriction	no	NA
GK1-100	60	0.19	8.89	Before_constriction	no	NA
GK1-100	61	0.17	9.06	Before_constriction	no	NA
GK1-100	62	0.17	9.24	Before_constriction	no	NA
GK1-100	63	0.12	9.35	Before_constriction	no	NA
GK1-100	64	0.14	9.49	Before_constriction	no	NA
GK1-100	65	0.13	9.62	Before_constriction	no	NA
GK1-100	66	0.13	9.75	Before_constriction	no	NA
GK1-100	67	0.14	9.89	Before_constriction	no	NA
GK1-100	68	0.13	10.01	Before_constriction	no	NA
GK1-100	69	0.15	10.16	Before_constriction	no	NA
GK1-100	70	0.16	10.32	Before_constriction	no	NA
GK1-100	71	0.2	10.51	Before_constriction	no	NA
GK1-100	72	0.24	10.75	Before_constriction	no	NA
GK1-100	73	0.15	10.9	Before_constriction	no	NA
GK1-100	74	0.55	11.46	Before_constriction	no	NA
GK1-104	1	0.07	0.06	Before_constriction	no	NA
GK1-104	2	0.12	0.18	Before_constriction	no	NA
GK1-104	3	0.1	0.29	Before_constriction	no	NA
GK1-104	4	0.1	0.39	Before_constriction	no	NA
GK1-104	5	0.11	0.5	Before_constriction	no	NA
GK1-104	6	0.11	0.61	Before_constriction	no	NA
GK1-104	7	0.13	0.73	Before_constriction	no	NA
GK1-104	8	0.1	0.83	Before_constriction	no	NA
GK1-104	9	0.12	0.95	Before_constriction	no	NA
GK1-104	10	0.12	1.07	Before_constriction	no	NA
GK1-104	11	0.11	1.18	Before_constriction	no	NA
GK1-104	12	0.12	1.3	Before_constriction	no	NA
GK1-104	13	0.12	1.42	Before_constriction	no	NA
GK1-104	14	0.15	1.57	Before_constriction	no	NA
GK1-104	15	0.15	1.71	Before_constriction	no	NA
GK1-104	16	0.07	1.79	Before_constriction	no	NA
GK1-104	17	0.14	1.93	Before_constriction	no	NA
GK1-104	18	0.09	2.02	Before_constriction	no	NA
GK1-104	19	0.12	2.14	Before_constriction	no	NA
GK1-104	20	0.13	2.26	Before_constriction	no	NA
GK1-104	21	0.11	2.37	Before_constriction	no	NA
GK1-104	22	0.14	2.51	Before_constriction	no	NA
GK1-104	23	0.13	2.64	Before_constriction	no	NA
GK1-104	24	0.13	2.77	Before_constriction	no	NA
GK1-104	25	0.15	2.92	Before_constriction	no	NA
GK1-104	26	0.12	3.04	Before_constriction	no	NA
GK1-104	27	0.14	3.18	Before_constriction	no	NA
GK1-104	28	0.12	3.3	Before_constriction	no	NA
GK1-104	29	0.15	3.45	Before_constriction	no	NA
GK1-104	30	0.15	3.6	Before_constriction	no	NA
GK1-104	31	0.13	3.73	Before_constriction	no	NA
GK1-104	32	0.17	3.89	Before_constriction	no	NA
GK1-104	33	0.12	4.02	Before_constriction	no	NA
GK1-104	34	0.15	4.17	Before_constriction	no	NA
GK1-104	35	0.14	4.31	Before_constriction	no	NA
GK1-104	36	0.12	4.43	Before_constriction	no	NA
GK1-104	37	0.14	4.57	Before_constriction	no	NA
GK1-104	38	0.16	4.73	Before_constriction	no	NA
GK1-104	39	0.18	4.91	Before_constriction	no	NA
GK1-104	40	0.22	5.13	Before_constriction	no	NA
GK1-104	41	0.11	5.24	Before_constriction	no	NA
GK1-104	42	0.2	5.43	Before_constriction	no	NA
GK1-104	43	0.13	5.56	Before_constriction	no	NA
GK1-104	44	0.13	5.69	Before_constriction	no	NA
GK1-104	45	0.11	5.8	Before_constriction	no	NA
GK1-104	46	0.14	5.94	Before_constriction	no	NA
GK1-104	47	0.11	6.05	Before_constriction	no	NA
GK1-104	48	0.22	6.27	Before_constriction	no	NA
GK1-104	49	0.16	6.44	Before_constriction	no	NA
GK1-104	50	0.16	6.6	Before_constriction	no	NA
GK1-104	51	0.22	6.82	Before_constriction	no	NA
GK1-104	52	0.17	6.99	Before_constriction	no	NA
GK1-104	53	0.23	7.21	Before_constriction	no	NA
GK1-104	54	0.13	7.34	Before_constriction	no	NA
GK1-104	55	0.22	7.56	Before_constriction	no	NA
GK1-104	56	0.18	7.74	Before_constriction	no	NA
GK1-104	57	0.22	7.96	Before_constriction	no	NA
GK1-104	58	0.18	8.14	Before_constriction	no	NA
GK1-104	59	0.25	8.39	Before_constriction	no	NA
GK1-104	60	0.26	8.64	Before_constriction	no	NA
GK1-104	61	0.23	8.88	Before_constriction	no	NA
GK1-104	62	0.21	9.09	Before_constriction	no	NA
GK1-104	63	0.14	9.22	Before_constriction	no	NA
GK1-104	64	0.17	9.39	Before_constriction	no	NA
GK1-104	65	0.17	9.56	Before_constriction	no	NA
GK1-104	66	0.15	9.71	Before_constriction	no	NA
GK1-104	67	0.14	9.85	Before_constriction	no	NA
GK1-104	68	0.12	9.97	Before_constriction	no	NA
GK1-104	69	0.13	10.1	Before_constriction	no	NA
GK1-104	70	0.13	10.22	Before_constriction	no	NA
GK1-104	71	0.12	10.34	Before_constriction	no	NA
GK1-104	72	0.14	10.47	Before_constriction	no	NA
GK1-104	73	0.18	10.66	Before_constriction	no	NA
GK1-104	74	0.14	10.79	Before_constriction	no	NA
GK1-104	75	0.24	11.03	Before_constriction	no	NA
GK1-104	76	0.36	11.39	Before_constriction	no	NA
GK1-104	77	0.48	11.87	Before_constriction	no	NA
GK1-104	78	0.52	12.39	Before_constriction	no	NA
GK1-104	79	0.54	12.93	Before_constriction	no	NA
GK1-104	80	0.41	13.34	Before_constriction	no	NA
GK1-104	81	0.22	13.56	Before_constriction	no	NA
GK1-104	82	0.38	13.94	Before_constriction	no	NA
GK1-105	1	0.08	0.08	Before_constriction	no	NA
GK1-105	2	0.14	0.22	Before_constriction	no	NA
GK1-105	3	0.11	0.33	Before_constriction	no	NA
GK1-105	4	0.12	0.45	Before_constriction	no	NA
GK1-105	5	0.09	0.54	Before_constriction	no	NA
GK1-105	6	0.09	0.63	Before_constriction	no	NA
GK1-105	7	0.1	0.73	Before_constriction	no	NA
GK1-105	8	0.13	0.86	Before_constriction	no	NA
GK1-105	9	0.1	0.96	Before_constriction	no	NA
GK1-105	10	0.14	1.1	Before_constriction	no	NA
GK1-105	11	0.15	1.25	Before_constriction	no	NA
GK1-105	12	0.11	1.36	Before_constriction	no	NA
GK1-105	13	0.08	1.44	Before_constriction	no	NA
GK1-105	14	0.07	1.51	Before_constriction	no	NA
GK1-105	15	0.15	1.66	Before_constriction	no	NA
GK1-105	16	0.09	1.76	Before_constriction	no	NA
GK1-105	17	0.12	1.87	Before_constriction	no	NA
GK1-105	18	0.12	1.99	Before_constriction	no	NA
GK1-105	19	0.13	2.12	Before_constriction	no	NA
GK1-105	20	0.15	2.27	Before_constriction	no	NA
GK1-105	21	0.12	2.39	Before_constriction	no	NA
GK1-105	22	0.13	2.52	Before_constriction	no	NA
GK1-105	23	0.13	2.65	Before_constriction	no	NA
GK1-105	24	0.12	2.77	Before_constriction	no	NA
GK1-105	25	0.12	2.89	Before_constriction	no	NA
GK1-105	26	0.06	2.95	Before_constriction	no	NA
GK1-105	27	0.1	3.05	Before_constriction	no	NA
GK1-105	28	0.07	3.12	Before_constriction	no	NA
GK1-105	29	0.18	3.3	Before_constriction	no	NA
GK1-105	30	0.08	3.38	Before_constriction	no	NA
GK1-105	31	0.15	3.53	Before_constriction	no	NA
GK1-105	32	0.13	3.66	Before_constriction	no	NA
GK1-105	33	0.15	3.8	Before_constriction	no	NA
GK1-105	34	0.11	3.91	Before_constriction	no	NA
GK1-105	35	0.09	4.01	Before_constriction	no	NA
GK1-105	36	0.14	4.15	Before_constriction	no	NA
GK1-105	37	0.12	4.27	Before_constriction	no	NA
GK1-105	38	0.16	4.42	Before_constriction	no	NA
GK1-105	39	0.14	4.56	Before_constriction	no	NA
GK1-105	40	0.15	4.71	Before_constriction	no	NA
GK1-105	41	0.13	4.84	Before_constriction	no	NA
GK1-105	42	0.14	4.98	Before_constriction	no	NA
GK1-105	43	0.16	5.14	Before_constriction	no	NA
GK1-105	44	0.12	5.26	Before_constriction	no	NA
GK1-105	45	0.15	5.41	Before_constriction	no	NA
GK1-105	46	0.14	5.55	Before_constriction	no	NA
GK1-105	47	0.15	5.7	Before_constriction	no	NA
GK1-105	48	0.16	5.85	Before_constriction	no	NA
GK1-105	49	0.16	6.01	Before_constriction	no	NA
GK1-105	50	0.16	6.17	Before_constriction	no	NA
GK1-105	51	0.18	6.35	Before_constriction	no	NA
GK1-105	52	0.17	6.51	Before_constriction	no	NA
GK1-105	53	0.13	6.64	Before_constriction	no	NA
GK1-105	54	0.13	6.77	Before_constriction	no	NA
GK1-105	55	0.13	6.9	Before_constriction	no	NA
GK1-105	56	0.16	7.06	Before_constriction	no	NA
GK1-105	57	0.09	7.14	Before_constriction	no	NA
GK1-105	58	0.06	7.2	Before_constriction	no	NA
GK1-105	59	0.16	7.36	Before_constriction	no	NA
GK1-105	60	0.13	7.5	Before_constriction	no	NA
GK1-105	61	0.11	7.61	Before_constriction	no	NA
GK1-105	62	0.07	7.67	Before_constriction	no	NA
GK1-105	63	0.11	7.78	Before_constriction	no	NA
GK1-105	64	0.16	7.95	Before_constriction	no	NA
GK1-105	65	0.17	8.12	Before_constriction	no	NA
GK1-105	66	0.19	8.31	Before_constriction	no	NA
GK1-105	67	0.17	8.48	Before_constriction	no	NA
GK1-105	68	0.19	8.67	Before_constriction	no	NA
GK1-105	69	0.22	8.89	Before_constriction	no	NA
GK1-105	70	0.21	9.1	Before_constriction	no	NA
GK1-105	71	0.13	9.22	Before_constriction	no	NA
GK1-105	72	0.13	9.36	Before_constriction	no	NA
GK1-105	73	0.18	9.54	Before_constriction	no	NA
GK1-105	74	0.24	9.78	Before_constriction	no	NA
GK1-105	75	0.18	9.96	Before_constriction	no	NA
GK1-105	76	0.17	10.12	Before_constriction	no	NA
GK1-105	77	0.18	10.31	Before_constriction	no	NA
GK1-105	78	0.17	10.48	Before_constriction	no	NA
GK1-105	79	0.21	10.69	Before_constriction	no	NA
GK1-105	80	0.22	10.9	Before_constriction	no	NA
GK1-105	81	0.22	11.12	Before_constriction	no	NA
GK1-109	1	0.13	0.13	Before_constriction	no	NA
GK1-109	2	0.19	0.32	Before_constriction	no	NA
GK1-109	3	0.08	0.41	Before_constriction	no	NA
GK1-109	4	0.1	0.51	Before_constriction	no	NA
GK1-109	5	0.06	0.57	Before_constriction	no	NA
GK1-109	6	0.09	0.66	Before_constriction	no	NA
GK1-109	7	0.14	0.8	Before_constriction	no	NA
GK1-109	8	0.12	0.91	Before_constriction	no	NA
GK1-109	9	0.14	1.05	Before_constriction	no	NA
GK1-109	10	0.13	1.18	Before_constriction	no	NA
GK1-109	11	0.13	1.31	Before_constriction	no	NA
GK1-109	12	0.12	1.42	Before_constriction	no	NA
GK1-109	13	0.1	1.53	Before_constriction	no	NA
GK1-109	14	0.16	1.69	Before_constriction	no	NA
GK1-109	15	0.16	1.84	Before_constriction	no	NA
GK1-109	16	0.13	1.97	Before_constriction	no	NA
GK1-109	17	0.16	2.12	Before_constriction	no	NA
GK1-109	18	0.16	2.28	Before_constriction	no	NA
GK1-109	19	0.15	2.43	Before_constriction	no	NA
GK1-109	20	0.16	2.58	Before_constriction	no	NA
GK1-109	21	0.15	2.73	Before_constriction	no	NA
GK1-109	22	0.16	2.89	Before_constriction	no	NA
GK1-109	23	0.17	3.05	Before_constriction	no	NA
GK1-109	24	0.13	3.19	Before_constriction	no	NA
GK1-109	25	0.16	3.35	Before_constriction	no	NA
GK1-109	26	0.14	3.48	Before_constriction	no	NA
GK1-109	27	0.14	3.62	Before_constriction	no	NA
GK1-109	28	0.16	3.78	Before_constriction	no	NA
GK1-109	29	0.15	3.93	Before_constriction	no	NA
GK1-109	30	0.18	4.11	Before_constriction	no	NA
GK1-109	31	0.19	4.29	Before_constriction	no	NA
GK1-109	32	0.17	4.46	Before_constriction	no	NA
GK1-109	33	0.21	4.67	Before_constriction	no	NA
GK1-109	34	0.15	4.81	Before_constriction	no	NA
GK1-109	35	0.14	4.96	Before_constriction	no	NA
GK1-109	36	0.22	5.18	Before_constriction	no	NA
GK1-109	37	0.14	5.31	Before_constriction	no	NA
GK1-109	38	0.15	5.46	Before_constriction	no	NA
GK1-109	39	0.16	5.62	Before_constriction	no	NA
GK1-109	40	0.1	5.73	Before_constriction	no	NA
GK1-109	41	0.19	5.92	Before_constriction	no	NA
GK1-109	42	0.21	6.13	Before_constriction	no	NA
GK1-109	43	0.17	6.3	Before_constriction	no	NA
GK1-109	44	0.2	6.49	Before_constriction	no	NA
GK1-109	45	0.19	6.69	Before_constriction	no	NA
GK1-109	46	0.1	6.79	Before_constriction	no	NA
GK1-109	47	0.17	6.96	Before_constriction	no	NA
GK1-109	48	0.16	7.12	Before_constriction	no	NA
GK1-109	49	0.22	7.34	Before_constriction	no	NA
GK1-109	50	0.18	7.52	Before_constriction	no	NA
GK1-109	51	0.11	7.63	Before_constriction	no	NA
GK1-109	52	0.17	7.8	Before_constriction	no	NA
GK1-109	53	0.2	8	Before_constriction	no	NA
GK1-109	54	0.18	8.18	Before_constriction	no	NA
GK1-109	55	0.26	8.44	Before_constriction	no	NA
GK1-109	56	0.16	8.6	Before_constriction	no	NA
GK1-109	57	0.13	8.72	Before_constriction	no	NA
GK1-109	58	0.25	8.98	Before_constriction	no	NA
GK1-109	59	0.14	9.12	Before_constriction	no	NA
GK1-109	60	0.19	9.31	Before_constriction	no	NA
GK1-109	61	0.15	9.46	Before_constriction	no	NA
GK1-109	62	0.12	9.58	Before_constriction	no	NA
GK1-109	63	0.13	9.71	Before_constriction	no	NA
GK1-109	64	0.17	9.88	Before_constriction	no	NA
GK1-109	65	0.22	10.1	Before_constriction	no	NA
GK1-109	66	0.13	10.24	Before_constriction	no	NA
GK1-109	67	0.18	10.41	Before_constriction	no	NA
GK1-109	68	0.18	10.59	Before_constriction	no	NA
GK1-109	69	0.23	10.82	Before_constriction	no	NA
GK1-109	70	0.31	11.13	Before_constriction	no	NA
GK1-109	71	0.35	11.49	Before_constriction	no	NA
GK1-109	72	0.35	11.83	Before_constriction	no	NA
GK1-109	73	0.38	12.21	Before_constriction	no	NA
GK1-111	1	0.06	0.06	Before_constriction	no	NA
GK1-111	2	0.05	0.11	Before_constriction	no	NA
GK1-111	3	0.11	0.22	Before_constriction	no	NA
GK1-111	4	0.06	0.28	Before_constriction	no	NA
GK1-111	5	0.1	0.38	Before_constriction	no	NA
GK1-111	6	0.09	0.47	Before_constriction	no	NA
GK1-111	7	0.08	0.56	Before_constriction	no	NA
GK1-111	8	0.08	0.63	Before_constriction	no	NA
GK1-111	9	0.11	0.74	Before_constriction	no	NA
GK1-111	10	0.12	0.86	Before_constriction	no	NA
GK1-111	11	0.13	0.99	Before_constriction	no	NA
GK1-111	12	0.1	1.09	Before_constriction	no	NA
GK1-111	13	0.13	1.22	Before_constriction	no	NA
GK1-111	14	0.24	1.46	Before_constriction	no	NA
GK1-111	15	0.09	1.55	Before_constriction	no	NA
GK1-111	16	0.14	1.69	Before_constriction	no	NA
GK1-111	17	0.08	1.77	Before_constriction	no	NA
GK1-111	18	0.12	1.89	Before_constriction	no	NA
GK1-111	19	0.14	2.03	Before_constriction	no	NA
GK1-111	20	0.12	2.15	Before_constriction	no	NA
GK1-111	21	0.15	2.3	Before_constriction	no	NA
GK1-111	22	0.11	2.41	Before_constriction	no	NA
GK1-111	23	0.13	2.53	Before_constriction	no	NA
GK1-111	24	0.13	2.66	Before_constriction	no	NA
GK1-111	25	0.12	2.78	Before_constriction	no	NA
GK1-111	26	0.07	2.85	Before_constriction	no	NA
GK1-111	27	0.16	3.01	Before_constriction	no	NA
GK1-111	28	0.11	3.12	Before_constriction	no	NA
GK1-111	29	0.12	3.23	Before_constriction	no	NA
GK1-111	30	0.11	3.35	Before_constriction	no	NA
GK1-111	31	0.11	3.45	Before_constriction	no	NA
GK1-111	32	0.1	3.55	Before_constriction	no	NA
GK1-111	33	0.15	3.7	Before_constriction	no	NA
GK1-111	34	0.13	3.83	Before_constriction	no	NA
GK1-111	35	0.11	3.93	Before_constriction	no	NA
GK1-111	36	0.13	4.06	Before_constriction	no	NA
GK1-111	37	0.12	4.18	Before_constriction	no	NA
GK1-111	38	0.1	4.28	Before_constriction	no	NA
GK1-111	39	0.14	4.42	Before_constriction	no	NA
GK1-111	40	0.13	4.55	Before_constriction	no	NA
GK1-111	41	0.11	4.66	Before_constriction	no	NA
GK1-111	42	0.14	4.8	Before_constriction	no	NA
GK1-111	43	0.14	4.94	Before_constriction	no	NA
GK1-111	44	0.12	5.06	Before_constriction	no	NA
GK1-111	45	0.13	5.19	Before_constriction	no	NA
GK1-111	46	0.12	5.31	Before_constriction	no	NA
GK1-111	47	0.15	5.46	Before_constriction	no	NA
GK1-111	48	0.13	5.59	Before_constriction	no	NA
GK1-111	49	0.15	5.74	Before_constriction	no	NA
GK1-111	50	0.15	5.89	Before_constriction	no	NA
GK1-111	51	0.16	6.05	Before_constriction	no	NA
GK1-111	52	0.15	6.2	Before_constriction	no	NA
GK1-111	53	0.18	6.38	Before_constriction	no	NA
GK1-111	54	0.13	6.51	Before_constriction	no	NA
GK1-111	55	0.09	6.6	Before_constriction	no	NA
GK1-111	56	0.16	6.76	Before_constriction	no	NA
GK1-111	57	0.15	6.91	Before_constriction	no	NA
GK1-111	58	0.14	7.05	Before_constriction	no	NA
GK1-111	59	0.12	7.18	Before_constriction	no	NA
GK1-111	60	0.12	7.29	Before_constriction	no	NA
GK1-111	61	0.09	7.38	Before_constriction	no	NA
GK1-111	62	0.14	7.52	Before_constriction	no	NA
GK1-111	63	0.15	7.67	Before_constriction	no	NA
GK1-111	64	0.14	7.81	Before_constriction	no	NA
GK1-111	65	0.11	7.91	Before_constriction	no	NA
GK1-116	1	0.12	0.12	Before_constriction	no	NA
GK1-116	2	0.13	0.26	Before_constriction	no	NA
GK1-116	3	0.13	0.39	Before_constriction	no	NA
GK1-116	4	0.11	0.5	Before_constriction	no	NA
GK1-116	5	0.09	0.58	Before_constriction	no	NA
GK1-116	6	0.09	0.67	Before_constriction	no	NA
GK1-116	7	0.1	0.77	Before_constriction	no	NA
GK1-116	8	0.08	0.86	Before_constriction	no	NA
GK1-116	9	0.11	0.97	Before_constriction	no	NA
GK1-116	10	0.11	1.08	Before_constriction	no	NA
GK1-116	11	0.1	1.18	Before_constriction	no	NA
GK1-116	12	0.1	1.28	Before_constriction	no	NA
GK1-116	13	0.12	1.4	Before_constriction	no	NA
GK1-116	14	0.16	1.56	Before_constriction	no	NA
GK1-116	15	0.12	1.68	Before_constriction	no	NA
GK1-116	16	0.1	1.78	Before_constriction	no	NA
GK1-116	17	0.15	1.92	Before_constriction	no	NA
GK1-116	18	0.13	2.05	Before_constriction	no	NA
GK1-116	19	0.13	2.18	Before_constriction	no	NA
GK1-116	20	0.02	2.2	Before_constriction	no	NA
GK1-116	21	0.12	2.32	Before_constriction	no	NA
GK1-116	22	0.15	2.46	Before_constriction	no	NA
GK1-116	23	0.13	2.59	Before_constriction	no	NA
GK1-116	24	0.15	2.74	Before_constriction	no	NA
GK1-116	25	0.13	2.87	Before_constriction	no	NA
GK1-116	26	0.12	2.99	Before_constriction	no	NA
GK1-116	27	0.08	3.07	Before_constriction	no	NA
GK1-116	28	0.15	3.22	Before_constriction	no	NA
GK1-116	29	0.11	3.33	Before_constriction	no	NA
GK1-116	30	0.15	3.48	Before_constriction	no	NA
GK1-116	31	0.12	3.6	Before_constriction	no	NA
GK1-116	32	0.08	3.68	Before_constriction	no	NA
GK1-116	33	0.11	3.79	Before_constriction	no	NA
GK1-116	34	0.07	3.86	Before_constriction	no	NA
GK1-116	35	0.13	3.99	Before_constriction	no	NA
GK1-116	36	0.1	4.1	Before_constriction	no	NA
GK1-116	37	0.13	4.23	Before_constriction	no	NA
GK1-116	38	0.14	4.37	Before_constriction	no	NA
GK1-116	39	0.14	4.51	Before_constriction	no	NA
GK1-116	40	0.13	4.64	Before_constriction	no	NA
GK1-116	41	0.17	4.81	Before_constriction	no	NA
GK1-116	42	0.18	4.99	Before_constriction	no	NA
GK1-116	43	0.16	5.15	Before_constriction	no	NA
GK1-116	44	0.18	5.33	Before_constriction	no	NA
GK1-116	45	0.12	5.45	Before_constriction	no	NA
GK1-116	46	0.19	5.65	Before_constriction	no	NA
GK1-116	47	0.19	5.83	Before_constriction	no	NA
GK1-116	48	0.18	6.01	Before_constriction	no	NA
GK1-116	49	0.21	6.22	Before_constriction	no	NA
GK1-116	50	0.21	6.43	Before_constriction	no	NA
GK1-116	51	0.21	6.63	Before_constriction	no	NA
GK1-116	52	0.2	6.83	Before_constriction	no	NA
GK1-116	53	0.19	7.02	Before_constriction	no	NA
GK1-116	54	0.2	7.22	Before_constriction	no	NA
GK1-116	55	0.18	7.39	Before_constriction	no	NA
GK1-116	56	0.16	7.56	Before_constriction	no	NA
GK1-116	57	0.21	7.76	Before_constriction	no	NA
GK1-116	58	0.15	7.91	Before_constriction	no	NA
GK1-116	59	0.17	8.08	Before_constriction	no	NA
GK1-116	60	0.21	8.29	Before_constriction	no	NA
GK1-116	61	0.19	8.48	Before_constriction	no	NA
GK1-116	62	0.18	8.66	Before_constriction	no	NA
GK1-116	63	0.21	8.88	Before_constriction	no	NA
GK1-116	64	0.18	9.05	Before_constriction	no	NA
GK1-116	65	0.18	9.23	Before_constriction	no	NA
GK1-116	66	0.18	9.41	Before_constriction	no	NA
GK1-116	67	0.14	9.55	Before_constriction	no	NA
GK1-116	68	0.17	9.72	Before_constriction	no	NA
GK1-116	69	0.17	9.89	Before_constriction	no	NA
GK1-116	70	0.19	10.08	Before_constriction	no	NA
GK1-116	71	0.25	10.33	Before_constriction	no	NA
GK1-116	72	0.32	10.65	Before_constriction	no	NA
GK1-116	73	0.4	11.04	Before_constriction	no	NA
GK1-116	74	0.39	11.43	Before_constriction	no	NA
GK1-116	75	0.49	11.92	Before_constriction	no	NA
GK1-116	76	0.52	12.44	Before_constriction	no	NA
GK1-116	77	0.5	12.94	Before_constriction	no	NA
GK1-116	78	0.36	13.29	Before_constriction	no	NA
GK1-116	79	0.33	13.62	Before_constriction	no	NA
GK1-119	1	0.02	0.02	Before_constriction	no	NA
GK1-119	2	0.04	0.06	Before_constriction	no	NA
GK1-119	3	0.07	0.12	Before_constriction	no	NA
GK1-119	4	0.11	0.23	Before_constriction	no	NA
GK1-119	5	0.08	0.31	Before_constriction	no	NA
GK1-119	6	0.1	0.41	Before_constriction	no	NA
GK1-119	7	0.12	0.52	Before_constriction	no	NA
GK1-119	8	0.07	0.59	Before_constriction	no	NA
GK1-119	9	0.1	0.69	Before_constriction	no	NA
GK1-119	10	0.08	0.77	Before_constriction	no	NA
GK1-119	11	0.1	0.87	Before_constriction	no	NA
GK1-119	12	0.12	0.98	Before_constriction	no	NA
GK1-119	13	0.12	1.1	Before_constriction	no	NA
GK1-119	14	0.1	1.2	Before_constriction	no	NA
GK1-119	15	0.09	1.29	Before_constriction	no	NA
GK1-119	16	0.1	1.39	Before_constriction	no	NA
GK1-119	17	0.11	1.5	Before_constriction	no	NA
GK1-119	18	0.13	1.62	Before_constriction	no	NA
GK1-119	19	0.08	1.71	Before_constriction	no	NA
GK1-119	20	0.14	1.85	Before_constriction	no	NA
GK1-119	21	0.1	1.95	Before_constriction	no	NA
GK1-119	22	0.11	2.05	Before_constriction	no	NA
GK1-119	23	0.09	2.14	Before_constriction	no	NA
GK1-119	24	0.1	2.25	Before_constriction	no	NA
GK1-119	25	0.12	2.36	Before_constriction	no	NA
GK1-119	26	0.12	2.48	Before_constriction	no	NA
GK1-119	27	0.13	2.61	Before_constriction	no	NA
GK1-119	28	0.13	2.74	Before_constriction	no	NA
GK1-119	29	0.12	2.86	Before_constriction	no	NA
GK1-119	30	0.12	2.98	Before_constriction	no	NA
GK1-119	31	0.12	3.1	Before_constriction	no	NA
GK1-119	32	0.12	3.22	Before_constriction	no	NA
GK1-119	33	0.12	3.33	Before_constriction	no	NA
GK1-119	34	0.12	3.45	Before_constriction	no	NA
GK1-119	35	0.13	3.58	Before_constriction	no	NA
GK1-119	36	0.13	3.71	Before_constriction	no	NA
GK1-119	37	0.12	3.83	Before_constriction	no	NA
GK1-119	38	0.13	3.97	Before_constriction	no	NA
GK1-119	39	0.12	4.09	Before_constriction	no	NA
GK1-119	40	0.16	4.24	Before_constriction	no	NA
GK1-119	41	0.17	4.42	Before_constriction	no	NA
GK1-119	42	0.09	4.51	Before_constriction	no	NA
GK1-119	43	0.09	4.6	Before_constriction	no	NA
GK1-119	44	0.16	4.76	Before_constriction	no	NA
GK1-119	45	0.15	4.9	Before_constriction	no	NA
GK1-119	46	0.16	5.06	Before_constriction	no	NA
GK1-119	47	0.15	5.21	Before_constriction	no	NA
GK1-119	48	0.16	5.37	Before_constriction	no	NA
GK1-119	49	0.16	5.53	Before_constriction	no	NA
GK1-119	50	0.13	5.66	Before_constriction	no	NA
GK1-119	51	0.17	5.83	Before_constriction	no	NA
GK1-119	52	0.12	5.95	Before_constriction	no	NA
GK1-119	53	0.15	6.1	Before_constriction	no	NA
GK1-119	54	0.13	6.23	Before_constriction	no	NA
GK1-119	55	0.08	6.3	Before_constriction	no	NA
GK1-119	56	0.15	6.45	Before_constriction	no	NA
GK1-119	57	0.16	6.62	Before_constriction	no	NA
GK1-119	58	0.18	6.8	Before_constriction	no	NA
GK1-119	59	0.15	6.95	Before_constriction	no	NA
GK1-119	60	0.15	7.1	Before_constriction	no	NA
GK1-119	61	0.15	7.25	Before_constriction	no	NA
GK1-119	62	0.13	7.38	Before_constriction	no	NA
GK1-119	63	0.15	7.53	Before_constriction	no	NA
GK1-119	64	0.14	7.67	Before_constriction	no	NA
GK1-119	65	0.15	7.82	Before_constriction	no	NA
GK1-119	66	0.22	8.04	Before_constriction	no	NA
GK1-76	1	0.08	0.08	Before_constriction	yes	78
GK1-76	2	0.09	0.17	Before_constriction	yes	78
GK1-76	3	0.06	0.23	Before_constriction	yes	78
GK1-76	4	0.1	0.33	Before_constriction	yes	78
GK1-76	5	0.07	0.4	Before_constriction	yes	78
GK1-76	6	0.11	0.51	Before_constriction	yes	78
GK1-76	7	0.07	0.58	Before_constriction	yes	78
GK1-76	8	0.13	0.71	Before_constriction	yes	78
GK1-76	9	0.1	0.81	Before_constriction	yes	78
GK1-76	10	0.16	0.97	Before_constriction	yes	78
GK1-76	11	0.09	1.06	Before_constriction	yes	78
GK1-76	12	0.13	1.19	Before_constriction	yes	78
GK1-76	13	0.11	1.3	Before_constriction	yes	78
GK1-76	14	0.09	1.38	Before_constriction	yes	78
GK1-76	15	0.16	1.54	Before_constriction	yes	78
GK1-76	16	0.12	1.65	Before_constriction	yes	78
GK1-76	17	0.12	1.77	Before_constriction	yes	78
GK1-76	18	0.13	1.9	Before_constriction	yes	78
GK1-76	19	0.12	2.02	Before_constriction	yes	78
GK1-76	20	0.11	2.13	Before_constriction	yes	78
GK1-76	21	0.12	2.25	Before_constriction	yes	78
GK1-76	22	0.12	2.37	Before_constriction	yes	78
GK1-76	23	0.17	2.55	Before_constriction	yes	78
GK1-76	24	0.15	2.7	Before_constriction	yes	78
GK1-76	25	0.12	2.82	Before_constriction	yes	78
GK1-76	26	0.09	2.91	Before_constriction	yes	78
GK1-76	27	0.13	3.04	Before_constriction	yes	78
GK1-76	28	0.13	3.17	Before_constriction	yes	78
GK1-76	29	0.12	3.29	Before_constriction	yes	78
GK1-76	30	0.13	3.43	Before_constriction	yes	78
GK1-76	31	0.16	3.59	Before_constriction	yes	78
GK1-76	32	0.12	3.71	Before_constriction	yes	78
GK1-76	33	0.16	3.86	Before_constriction	yes	78
GK1-76	34	0.17	4.04	Before_constriction	yes	78
GK1-76	35	0.14	4.17	Before_constriction	yes	78
GK1-76	36	0.3	4.47	Before_constriction	yes	78
GK1-76	37	0.16	4.63	Before_constriction	yes	78
GK1-76	38	0.14	4.77	Before_constriction	yes	78
GK1-76	39	0.2	4.97	Before_constriction	yes	78
GK1-76	40	0.19	5.15	Before_constriction	yes	78
GK1-76	41	0.12	5.27	Before_constriction	yes	78
GK1-76	42	0.17	5.44	Before_constriction	yes	78
GK1-76	43	0.22	5.66	Before_constriction	yes	78
GK1-76	44	0.13	5.79	Before_constriction	yes	78
GK1-76	45	0.13	5.92	Before_constriction	yes	78
GK1-76	46	0.37	6.29	Before_constriction	yes	78
GK1-76	47	0.21	6.5	Before_constriction	yes	78
GK1-76	48	0.24	6.74	Before_constriction	yes	78
GK1-76	49	0.19	6.93	Before_constriction	yes	78
GK1-76	50	0.25	7.18	Before_constriction	yes	78
GK1-76	51	0.16	7.34	Before_constriction	yes	78
GK1-76	52	0.17	7.51	Before_constriction	yes	78
GK1-76	53	0.28	7.78	Before_constriction	yes	78
GK1-76	54	0.19	7.97	Before_constriction	yes	78
GK1-76	55	0.2	8.17	Before_constriction	yes	78
GK1-76	56	0.09	8.26	Before_constriction	yes	78
GK1-76	57	0.2	8.46	Before_constriction	yes	78
GK1-76	58	0.17	8.63	Before_constriction	yes	78
GK1-76	59	0.2	8.83	Before_constriction	yes	78
GK1-76	60	0.16	8.99	Before_constriction	yes	78
GK1-76	61	0.26	9.25	Before_constriction	yes	78
GK1-76	62	0.19	9.44	Before_constriction	yes	78
GK1-76	63	0.23	9.67	Before_constriction	yes	78
GK1-76	64	0.18	9.85	Before_constriction	yes	78
GK1-76	65	0.22	10.07	Before_constriction	yes	78
GK1-76	66	0.19	10.26	Before_constriction	yes	78
GK1-76	67	0.21	10.47	Before_constriction	yes	78
GK1-76	68	0.17	10.64	Before_constriction	yes	78
GK1-76	69	0.18	10.82	Before_constriction	yes	78
GK1-76	70	0.19	11.01	Before_constriction	yes	78
GK1-76	71	0.23	11.24	Before_constriction	yes	78
GK1-76	72	0.17	11.41	Before_constriction	yes	78
GK1-76	73	0.25	11.67	Before_constriction	yes	78
GK1-76	74	0.42	12.09	Before_constriction	yes	78
GK1-76	75	0.5	12.58	Before_constriction	yes	78
GK1-76	76	0.44	13.02	Before_constriction	yes	78
GK1-76	77	0.46	13.48	Before_constriction	yes	78
GK1-76	78	0.6	14.08	Before_constriction	yes	78
GK1-76	79	0.29	14.37	After_constriction	yes	78
GK1-76	80	0.32	14.7	After_constriction	yes	78
GK1-76	81	0.23	14.93	After_constriction	yes	78
GK1-76	82	0.13	15.06	After_constriction	yes	78
GK1-76	83	0.31	15.37	After_constriction	yes	78
GK1-76	84	0.32	15.69	After_constriction	yes	78
GK1-77	1	0.08	0.08	Before_constriction	no	NA
GK1-77	2	0.08	0.16	Before_constriction	no	NA
GK1-77	3	0.09	0.25	Before_constriction	no	NA
GK1-77	4	0.1	0.35	Before_constriction	no	NA
GK1-77	5	0.08	0.43	Before_constriction	no	NA
GK1-77	6	0.1	0.53	Before_constriction	no	NA
GK1-77	7	0.12	0.64	Before_constriction	no	NA
GK1-77	8	0.1	0.74	Before_constriction	no	NA
GK1-77	9	0.11	0.85	Before_constriction	no	NA
GK1-77	10	0.1	0.95	Before_constriction	no	NA
GK1-77	11	0.09	1.04	Before_constriction	no	NA
GK1-77	12	0.11	1.15	Before_constriction	no	NA
GK1-77	13	0.1	1.25	Before_constriction	no	NA
GK1-77	14	0.11	1.36	Before_constriction	no	NA
GK1-77	15	0.11	1.47	Before_constriction	no	NA
GK1-77	16	0.1	1.57	Before_constriction	no	NA
GK1-77	17	0.11	1.68	Before_constriction	no	NA
GK1-77	18	0.1	1.78	Before_constriction	no	NA
GK1-77	19	0.13	1.91	Before_constriction	no	NA
GK1-77	20	0.13	2.04	Before_constriction	no	NA
GK1-77	21	0.11	2.14	Before_constriction	no	NA
GK1-77	22	0.12	2.26	Before_constriction	no	NA
GK1-77	23	0.13	2.38	Before_constriction	no	NA
GK1-77	24	0.14	2.52	Before_constriction	no	NA
GK1-77	25	0.13	2.65	Before_constriction	no	NA
GK1-77	26	0.13	2.78	Before_constriction	no	NA
GK1-77	27	0.14	2.92	Before_constriction	no	NA
GK1-77	28	0.12	3.04	Before_constriction	no	NA
GK1-77	29	0.14	3.18	Before_constriction	no	NA
GK1-77	30	0.14	3.31	Before_constriction	no	NA
GK1-77	31	0.14	3.45	Before_constriction	no	NA
GK1-77	32	0.14	3.58	Before_constriction	no	NA
GK1-77	33	0.15	3.73	Before_constriction	no	NA
GK1-77	34	0.12	3.86	Before_constriction	no	NA
GK1-77	35	0.13	3.99	Before_constriction	no	NA
GK1-77	36	0.14	4.13	Before_constriction	no	NA
GK1-77	37	0.12	4.24	Before_constriction	no	NA
GK1-77	38	0.15	4.4	Before_constriction	no	NA
GK1-77	39	0.11	4.51	Before_constriction	no	NA
GK1-77	40	0.13	4.64	Before_constriction	no	NA
GK1-77	41	0.15	4.78	Before_constriction	no	NA
GK1-77	42	0.14	4.93	Before_constriction	no	NA
GK1-77	43	0.16	5.08	Before_constriction	no	NA
GK1-77	44	0.15	5.23	Before_constriction	no	NA
GK1-77	45	0.16	5.39	Before_constriction	no	NA
GK1-77	46	0.17	5.55	Before_constriction	no	NA
GK1-77	47	0.13	5.68	Before_constriction	no	NA
GK1-77	48	0.16	5.85	Before_constriction	no	NA
GK1-77	49	0.13	5.97	Before_constriction	no	NA
GK1-77	50	0.15	6.12	Before_constriction	no	NA
GK1-77	51	0.2	6.32	Before_constriction	no	NA
GK1-77	52	0.13	6.45	Before_constriction	no	NA
GK1-77	53	0.17	6.62	Before_constriction	no	NA
GK1-77	54	0.13	6.75	Before_constriction	no	NA
GK1-77	55	0.09	6.84	Before_constriction	no	NA
GK1-77	56	0.19	7.03	Before_constriction	no	NA
GK1-77	57	0.19	7.21	Before_constriction	no	NA
GK1-77	58	0.15	7.36	Before_constriction	no	NA
GK1-77	59	0.22	7.58	Before_constriction	no	NA
GK1-77	60	0.21	7.78	Before_constriction	no	NA
GK1-77	61	0.22	8	Before_constriction	no	NA
GK1-77	62	0.22	8.22	Before_constriction	no	NA
GK1-77	63	0.18	8.4	Before_constriction	no	NA
GK1-77	64	0.22	8.62	Before_constriction	no	NA
GK1-77	65	0.25	8.87	Before_constriction	no	NA
GK1-77	66	0.23	9.1	Before_constriction	no	NA
GK1-77	67	0.29	9.39	Before_constriction	no	NA
GK1-77	68	0.18	9.56	Before_constriction	no	NA
GK1-77	69	0.15	9.72	Before_constriction	no	NA
GK1-77	70	0.17	9.88	Before_constriction	no	NA
GK1-77	71	0.15	10.03	Before_constriction	no	NA
GK1-77	72	0.14	10.17	Before_constriction	no	NA
GK1-77	73	0.13	10.3	Before_constriction	no	NA
GK1-77	74	0.13	10.43	Before_constriction	no	NA
GK1-77	75	0.17	10.6	Before_constriction	no	NA
GK1-77	76	0.17	10.77	Before_constriction	no	NA
GK1-77	77	0.19	10.96	Before_constriction	no	NA
GK1-77	78	0.22	11.18	Before_constriction	no	NA
GK1-77	79	0.27	11.44	Before_constriction	no	NA
GK1-77	80	0.37	11.82	Before_constriction	no	NA
GK1-77	81	0.45	12.27	Before_constriction	no	NA
GK1-77	82	0.51	12.78	Before_constriction	no	NA
GK1-77	83	0.59	13.36	Before_constriction	no	NA
GK1-77	84	0.33	13.7	Before_constriction	no	NA
GK1-77	85	0.34	14.04	Before_constriction	no	NA
GK1-77	86	0.23	14.27	Before_constriction	no	NA
GK1-80	1	0.08	0.08	Before_constriction	no	NA
GK1-80	2	0.17	0.25	Before_constriction	no	NA
GK1-80	3	0.11	0.36	Before_constriction	no	NA
GK1-80	4	0.12	0.48	Before_constriction	no	NA
GK1-80	5	0.1	0.59	Before_constriction	no	NA
GK1-80	6	0.07	0.66	Before_constriction	no	NA
GK1-80	7	0.11	0.77	Before_constriction	no	NA
GK1-80	8	0.13	0.9	Before_constriction	no	NA
GK1-80	9	0.12	1.02	Before_constriction	no	NA
GK1-80	10	0.11	1.13	Before_constriction	no	NA
GK1-80	11	0.15	1.27	Before_constriction	no	NA
GK1-80	12	0.1	1.38	Before_constriction	no	NA
GK1-80	13	0.11	1.49	Before_constriction	no	NA
GK1-80	14	0.11	1.6	Before_constriction	no	NA
GK1-80	15	0.12	1.71	Before_constriction	no	NA
GK1-80	16	0.12	1.83	Before_constriction	no	NA
GK1-80	17	0.13	1.96	Before_constriction	no	NA
GK1-80	18	0.13	2.09	Before_constriction	no	NA
GK1-80	19	0.11	2.2	Before_constriction	no	NA
GK1-80	20	0.11	2.31	Before_constriction	no	NA
GK1-80	21	0.11	2.42	Before_constriction	no	NA
GK1-80	22	0.14	2.55	Before_constriction	no	NA
GK1-80	23	0.12	2.67	Before_constriction	no	NA
GK1-80	24	0.1	2.77	Before_constriction	no	NA
GK1-80	25	0.08	2.85	Before_constriction	no	NA
GK1-80	26	0.11	2.96	Before_constriction	no	NA
GK1-80	27	0.11	3.07	Before_constriction	no	NA
GK1-80	28	0.12	3.19	Before_constriction	no	NA
GK1-80	29	0.1	3.28	Before_constriction	no	NA
GK1-80	30	0.13	3.41	Before_constriction	no	NA
GK1-80	31	0.14	3.55	Before_constriction	no	NA
GK1-80	32	0.08	3.64	Before_constriction	no	NA
GK1-80	33	0.16	3.8	Before_constriction	no	NA
GK1-80	34	0.14	3.93	Before_constriction	no	NA
GK1-80	35	0.08	4.02	Before_constriction	no	NA
GK1-80	36	0.13	4.15	Before_constriction	no	NA
GK1-80	37	0.15	4.29	Before_constriction	no	NA
GK1-80	38	0.13	4.42	Before_constriction	no	NA
GK1-80	39	0.11	4.53	Before_constriction	no	NA
GK1-80	40	0.13	4.67	Before_constriction	no	NA
GK1-80	41	0.15	4.81	Before_constriction	no	NA
GK1-80	42	0.09	4.9	Before_constriction	no	NA
GK1-80	43	0.15	5.06	Before_constriction	no	NA
GK1-80	44	0.14	5.2	Before_constriction	no	NA
GK1-80	45	0.16	5.36	Before_constriction	no	NA
GK1-80	46	0.11	5.47	Before_constriction	no	NA
GK1-80	47	0.17	5.64	Before_constriction	no	NA
GK1-80	48	0.14	5.78	Before_constriction	no	NA
GK1-80	49	0.16	5.93	Before_constriction	no	NA
GK1-80	50	0.17	6.1	Before_constriction	no	NA
GK1-80	51	0.18	6.28	Before_constriction	no	NA
GK1-80	52	0.15	6.43	Before_constriction	no	NA
GK1-80	53	0.14	6.57	Before_constriction	no	NA
GK1-80	54	0.17	6.75	Before_constriction	no	NA
GK1-80	55	0.17	6.91	Before_constriction	no	NA
GK1-80	56	0.19	7.1	Before_constriction	no	NA
GK1-80	57	0.14	7.25	Before_constriction	no	NA
GK1-80	58	0.18	7.42	Before_constriction	no	NA
GK1-80	59	0.14	7.57	Before_constriction	no	NA
GK1-80	60	0.17	7.74	Before_constriction	no	NA
GK1-80	61	0.18	7.92	Before_constriction	no	NA
GK1-85	1	0.09	0.09	Before_constriction	yes	88
GK1-85	2	0.1	0.19	Before_constriction	yes	88
GK1-85	3	0.13	0.32	Before_constriction	yes	88
GK1-85	4	0.11	0.43	Before_constriction	yes	88
GK1-85	5	0.1	0.53	Before_constriction	yes	88
GK1-85	6	0.12	0.65	Before_constriction	yes	88
GK1-85	7	0.1	0.75	Before_constriction	yes	88
GK1-85	8	0.1	0.85	Before_constriction	yes	88
GK1-85	9	0.13	0.98	Before_constriction	yes	88
GK1-85	10	0.1	1.08	Before_constriction	yes	88
GK1-85	11	0.11	1.19	Before_constriction	yes	88
GK1-85	12	0.09	1.29	Before_constriction	yes	88
GK1-85	13	0.12	1.41	Before_constriction	yes	88
GK1-85	14	0.11	1.52	Before_constriction	yes	88
GK1-85	15	0.11	1.64	Before_constriction	yes	88
GK1-85	16	0.11	1.74	Before_constriction	yes	88
GK1-85	17	0.14	1.88	Before_constriction	yes	88
GK1-85	18	0.12	2	Before_constriction	yes	88
GK1-85	19	0.13	2.13	Before_constriction	yes	88
GK1-85	20	0.13	2.26	Before_constriction	yes	88
GK1-85	21	0.14	2.41	Before_constriction	yes	88
GK1-85	22	0.14	2.54	Before_constriction	yes	88
GK1-85	23	0.15	2.69	Before_constriction	yes	88
GK1-85	24	0.15	2.84	Before_constriction	yes	88
GK1-85	25	0.13	2.97	Before_constriction	yes	88
GK1-85	26	0.14	3.11	Before_constriction	yes	88
GK1-85	27	0.12	3.23	Before_constriction	yes	88
GK1-85	28	0.14	3.36	Before_constriction	yes	88
GK1-85	29	0.15	3.51	Before_constriction	yes	88
GK1-85	30	0.14	3.65	Before_constriction	yes	88
GK1-85	31	0.13	3.78	Before_constriction	yes	88
GK1-85	32	0.15	3.93	Before_constriction	yes	88
GK1-85	33	0.14	4.07	Before_constriction	yes	88
GK1-85	34	0.15	4.22	Before_constriction	yes	88
GK1-85	35	0.18	4.39	Before_constriction	yes	88
GK1-85	36	0.16	4.55	Before_constriction	yes	88
GK1-85	37	0.15	4.7	Before_constriction	yes	88
GK1-85	38	0.15	4.85	Before_constriction	yes	88
GK1-85	39	0.15	5	Before_constriction	yes	88
GK1-85	40	0.16	5.16	Before_constriction	yes	88
GK1-85	41	0.15	5.31	Before_constriction	yes	88
GK1-85	42	0.17	5.48	Before_constriction	yes	88
GK1-85	43	0.16	5.64	Before_constriction	yes	88
GK1-85	44	0.18	5.82	Before_constriction	yes	88
GK1-85	45	0.18	6.01	Before_constriction	yes	88
GK1-85	46	0.17	6.18	Before_constriction	yes	88
GK1-85	47	0.16	6.34	Before_constriction	yes	88
GK1-85	48	0.14	6.48	Before_constriction	yes	88
GK1-85	49	0.18	6.66	Before_constriction	yes	88
GK1-85	50	0.21	6.87	Before_constriction	yes	88
GK1-85	51	0.03	6.9	Before_constriction	yes	88
GK1-85	52	0.16	7.07	Before_constriction	yes	88
GK1-85	53	0.17	7.24	Before_constriction	yes	88
GK1-85	54	0.22	7.46	Before_constriction	yes	88
GK1-85	55	0.18	7.64	Before_constriction	yes	88
GK1-85	56	0.23	7.87	Before_constriction	yes	88
GK1-85	57	0.22	8.09	Before_constriction	yes	88
GK1-85	58	0.18	8.27	Before_constriction	yes	88
GK1-85	59	0.19	8.46	Before_constriction	yes	88
GK1-85	60	0.18	8.64	Before_constriction	yes	88
GK1-85	61	0.18	8.82	Before_constriction	yes	88
GK1-85	62	0.13	8.95	Before_constriction	yes	88
GK1-85	63	0.15	9.1	Before_constriction	yes	88
GK1-85	64	0.14	9.24	Before_constriction	yes	88
GK1-85	65	0.12	9.36	Before_constriction	yes	88
GK1-85	66	0.14	9.51	Before_constriction	yes	88
GK1-85	67	0.13	9.64	Before_constriction	yes	88
GK1-85	68	0.16	9.8	Before_constriction	yes	88
GK1-85	69	0.14	9.94	Before_constriction	yes	88
GK1-85	70	0.17	10.11	Before_constriction	yes	88
GK1-85	71	0.23	10.35	Before_constriction	yes	88
GK1-85	72	0.24	10.59	Before_constriction	yes	88
GK1-85	73	0.2	10.79	Before_constriction	yes	88
GK1-85	74	0.35	11.14	Before_constriction	yes	88
GK1-85	75	0.45	11.6	Before_constriction	yes	88
GK1-85	76	0.5	12.09	Before_constriction	yes	88
GK1-85	77	0.48	12.57	Before_constriction	yes	88
GK1-85	78	0.47	13.04	Before_constriction	yes	88
GK1-85	79	0.29	13.33	Before_constriction	yes	88
GK1-85	80	0.13	13.46	After_constriction	yes	88
GK1-85	81	0.07	13.53	After_constriction	yes	88
GK1-85	82	0.12	13.65	After_constriction	yes	88
GK1-85	83	0.18	13.83	After_constriction	yes	88
GK1-85	84	0.29	14.12	After_constriction	yes	88
GK1-85	85	0.33	14.45	After_constriction	yes	88
GK1-85	86	0.37	14.81	After_constriction	yes	88
GK1-85	87	0.35	15.16	After_constriction	yes	88
GK1-85	88	0.44	15.6	After_constriction	yes	88
GK1-86	1	0.04	0.04	Before_constriction	no	NA
GK1-86	2	0.03	0.06	Before_constriction	no	NA
GK1-86	3	0.02	0.08	Before_constriction	no	NA
GK1-86	4	0.02	0.1	Before_constriction	no	NA
GK1-86	5	0.05	0.15	Before_constriction	no	NA
GK1-86	6	0.11	0.26	Before_constriction	no	NA
GK1-86	7	0.1	0.36	Before_constriction	no	NA
GK1-86	8	0.15	0.51	Before_constriction	no	NA
GK1-86	9	0.07	0.58	Before_constriction	no	NA
GK1-86	10	0.09	0.67	Before_constriction	no	NA
GK1-86	11	0.13	0.8	Before_constriction	no	NA
GK1-86	12	0.11	0.91	Before_constriction	no	NA
GK1-86	13	0.1	1.01	Before_constriction	no	NA
GK1-86	14	0.2	1.21	Before_constriction	no	NA
GK1-86	15	0.12	1.33	Before_constriction	no	NA
GK1-86	16	0.09	1.42	Before_constriction	no	NA
GK1-86	17	0.09	1.52	Before_constriction	no	NA
GK1-86	18	0.08	1.6	Before_constriction	no	NA
GK1-86	19	0.1	1.7	Before_constriction	no	NA
GK1-86	20	0.1	1.8	Before_constriction	no	NA
GK1-86	21	0.1	1.9	Before_constriction	no	NA
GK1-86	22	0.07	1.98	Before_constriction	no	NA
GK1-86	23	0.11	2.09	Before_constriction	no	NA
GK1-86	24	0.11	2.2	Before_constriction	no	NA
GK1-86	25	0.09	2.29	Before_constriction	no	NA
GK1-86	26	0.09	2.38	Before_constriction	no	NA
GK1-86	27	0.1	2.48	Before_constriction	no	NA
GK1-86	28	0.11	2.6	Before_constriction	no	NA
GK1-86	29	0.1	2.7	Before_constriction	no	NA
GK1-86	30	0.07	2.77	Before_constriction	no	NA
GK1-86	31	0.11	2.88	Before_constriction	no	NA
GK1-86	32	0.1	2.98	Before_constriction	no	NA
GK1-86	33	0.12	3.1	Before_constriction	no	NA
GK1-86	34	0.09	3.2	Before_constriction	no	NA
GK1-86	35	0.15	3.34	Before_constriction	no	NA
GK1-86	36	0.11	3.45	Before_constriction	no	NA
GK1-86	37	0.16	3.61	Before_constriction	no	NA
GK1-86	38	0.13	3.74	Before_constriction	no	NA
GK1-86	39	0.14	3.88	Before_constriction	no	NA
GK1-86	40	0.12	4	Before_constriction	no	NA
GK1-86	41	0.13	4.13	Before_constriction	no	NA
GK1-86	42	0.12	4.25	Before_constriction	no	NA
GK1-86	43	0.14	4.39	Before_constriction	no	NA
GK1-86	44	0.12	4.51	Before_constriction	no	NA
GK1-86	45	0.13	4.64	Before_constriction	no	NA
GK1-86	46	0.14	4.78	Before_constriction	no	NA
GK1-86	47	0.13	4.91	Before_constriction	no	NA
GK1-86	48	0.15	5.06	Before_constriction	no	NA
GK1-86	49	0.13	5.19	Before_constriction	no	NA
GK1-86	50	0.16	5.35	Before_constriction	no	NA
GK1-86	51	0.12	5.47	Before_constriction	no	NA
GK1-86	52	0.13	5.6	Before_constriction	no	NA
GK1-86	53	0.14	5.74	Before_constriction	no	NA
GK1-86	54	0.13	5.87	Before_constriction	no	NA
GK1-86	55	0.11	5.98	Before_constriction	no	NA
GK1-86	56	0.16	6.13	Before_constriction	no	NA
GK1-87	1	0.09	0.08	Before_constriction	no	NA
GK1-87	2	0.08	0.16	Before_constriction	no	NA
GK1-87	3	0.16	0.33	Before_constriction	no	NA
GK1-87	4	0.08	0.41	Before_constriction	no	NA
GK1-87	5	0.08	0.49	Before_constriction	no	NA
GK1-87	6	0.07	0.56	Before_constriction	no	NA
GK1-87	7	0.08	0.63	Before_constriction	no	NA
GK1-87	8	0.06	0.7	Before_constriction	no	NA
GK1-87	9	0.09	0.79	Before_constriction	no	NA
GK1-87	10	0.1	0.88	Before_constriction	no	NA
GK1-87	11	0.07	0.96	Before_constriction	no	NA
GK1-87	12	0.06	1.02	Before_constriction	no	NA
GK1-87	13	0.1	1.11	Before_constriction	no	NA
GK1-87	14	0.09	1.2	Before_constriction	no	NA
GK1-87	15	0.08	1.28	Before_constriction	no	NA
GK1-87	16	0.12	1.41	Before_constriction	no	NA
GK1-87	17	0.09	1.5	Before_constriction	no	NA
GK1-87	18	0.1	1.6	Before_constriction	no	NA
GK1-87	19	0.12	1.72	Before_constriction	no	NA
GK1-87	20	0.1	1.82	Before_constriction	no	NA
GK1-87	21	0.09	1.91	Before_constriction	no	NA
GK1-87	22	0.1	2.01	Before_constriction	no	NA
GK1-87	23	0.11	2.12	Before_constriction	no	NA
GK1-87	24	0.09	2.21	Before_constriction	no	NA
GK1-87	25	0.11	2.31	Before_constriction	no	NA
GK1-87	26	0.14	2.45	Before_constriction	no	NA
GK1-87	27	0.12	2.57	Before_constriction	no	NA
GK1-87	28	0.15	2.72	Before_constriction	no	NA
GK1-87	29	0.12	2.83	Before_constriction	no	NA
GK1-87	30	0.11	2.95	Before_constriction	no	NA
GK1-87	31	0.11	3.05	Before_constriction	no	NA
GK1-87	32	0.12	3.17	Before_constriction	no	NA
GK1-87	33	0.12	3.29	Before_constriction	no	NA
GK1-87	34	0.08	3.38	Before_constriction	no	NA
GK1-87	35	0.12	3.49	Before_constriction	no	NA
GK1-87	36	0.12	3.61	Before_constriction	no	NA
GK1-87	37	0.12	3.74	Before_constriction	no	NA
GK1-87	38	0.12	3.86	Before_constriction	no	NA
GK1-87	39	0.13	3.99	Before_constriction	no	NA
GK1-87	40	0.09	4.08	Before_constriction	no	NA
GK1-87	41	0.13	4.21	Before_constriction	no	NA
GK1-87	42	0.14	4.35	Before_constriction	no	NA
GK1-87	43	0.13	4.48	Before_constriction	no	NA
GK1-87	44	0.12	4.6	Before_constriction	no	NA
GK1-87	45	0.13	4.72	Before_constriction	no	NA
GK1-87	46	0.12	4.84	Before_constriction	no	NA
GK1-87	47	0.11	4.95	Before_constriction	no	NA
GK1-87	48	0.11	5.06	Before_constriction	no	NA
GK1-87	49	0.15	5.2	Before_constriction	no	NA
GK1-87	50	0.15	5.35	Before_constriction	no	NA
GK1-87	51	0.11	5.46	Before_constriction	no	NA
GK1-87	52	0.13	5.59	Before_constriction	no	NA
GK1-87	53	0.19	5.78	Before_constriction	no	NA
GK1-87	54	0.15	5.93	Before_constriction	no	NA
GK1-87	55	0.17	6.1	Before_constriction	no	NA
GK1-87	56	0.16	6.25	Before_constriction	no	NA
GK1-87	57	0.18	6.44	Before_constriction	no	NA
GK1-87	58	0.18	6.61	Before_constriction	no	NA
GK1-87	59	0.22	6.83	Before_constriction	no	NA
GK1-87	60	0.2	7.03	Before_constriction	no	NA
GK1-87	61	0.18	7.21	Before_constriction	no	NA
GK1-87	62	0.17	7.38	Before_constriction	no	NA
GK1-87	63	0.16	7.53	Before_constriction	no	NA
GK1-87	64	0.18	7.71	Before_constriction	no	NA
GK1-87	65	0.16	7.87	Before_constriction	no	NA
GK1-87	66	0.14	8.01	Before_constriction	no	NA
GK1-87	67	0.19	8.2	Before_constriction	no	NA
GK1-87	68	0.19	8.39	Before_constriction	no	NA
GK1-87	69	0.24	8.63	Before_constriction	no	NA
GK1-87	70	0.17	8.8	Before_constriction	no	NA
GK1-87	71	0.16	8.96	Before_constriction	no	NA
GK1-87	72	0.16	9.12	Before_constriction	no	NA
GK1-87	73	0.17	9.29	Before_constriction	no	NA
GK1-87	74	0.14	9.43	Before_constriction	no	NA
GK1-87	75	0.19	9.61	Before_constriction	no	NA
GK1-87	76	0.14	9.75	Before_constriction	no	NA
GK1-87	77	0.15	9.9	Before_constriction	no	NA
GK1-87	78	0.14	10.03	Before_constriction	no	NA
GK1-87	79	0.18	10.21	Before_constriction	no	NA
GK1-87	80	0.15	10.36	Before_constriction	no	NA
GK1-87	81	0.18	10.54	Before_constriction	no	NA
GK1-87	82	0.21	10.75	Before_constriction	no	NA
GK1-87	83	0.4	11.15	Before_constriction	no	NA
GK1-87	84	0.34	11.49	Before_constriction	no	NA
GK1-87	85	0.46	11.95	Before_constriction	no	NA
GK1-87	86	0.31	12.26	Before_constriction	no	NA
GK1-88	1	0.1	0.1	Before_constriction	no	NA
GK1-88	2	0.12	0.22	Before_constriction	no	NA
GK1-88	3	0.11	0.33	Before_constriction	no	NA
GK1-88	4	0.09	0.42	Before_constriction	no	NA
GK1-88	5	0.12	0.54	Before_constriction	no	NA
GK1-88	6	0.13	0.67	Before_constriction	no	NA
GK1-88	7	0.11	0.78	Before_constriction	no	NA
GK1-88	8	0.13	0.92	Before_constriction	no	NA
GK1-88	9	0.12	1.04	Before_constriction	no	NA
GK1-88	10	0.1	1.13	Before_constriction	no	NA
GK1-88	11	0.1	1.23	Before_constriction	no	NA
GK1-88	12	0.1	1.33	Before_constriction	no	NA
GK1-88	13	0.12	1.45	Before_constriction	no	NA
GK1-88	14	0.09	1.54	Before_constriction	no	NA
GK1-88	15	0.1	1.65	Before_constriction	no	NA
GK1-88	16	0.12	1.77	Before_constriction	no	NA
GK1-88	17	0.11	1.87	Before_constriction	no	NA
GK1-88	18	0.12	2	Before_constriction	no	NA
GK1-88	19	0.12	2.12	Before_constriction	no	NA
GK1-88	20	0.12	2.24	Before_constriction	no	NA
GK1-88	21	0.13	2.37	Before_constriction	no	NA
GK1-88	22	0.16	2.53	Before_constriction	no	NA
GK1-88	23	0.08	2.6	Before_constriction	no	NA
GK1-88	24	0.12	2.72	Before_constriction	no	NA
GK1-88	25	0.14	2.86	Before_constriction	no	NA
GK1-88	26	0.12	2.98	Before_constriction	no	NA
GK1-88	27	0.11	3.09	Before_constriction	no	NA
GK1-88	28	0.11	3.2	Before_constriction	no	NA
GK1-88	29	0.14	3.34	Before_constriction	no	NA
GK1-88	30	0.13	3.47	Before_constriction	no	NA
GK1-88	31	0.15	3.61	Before_constriction	no	NA
GK1-88	32	0.11	3.72	Before_constriction	no	NA
GK1-88	33	0.12	3.85	Before_constriction	no	NA
GK1-88	34	0.14	3.98	Before_constriction	no	NA
GK1-88	35	0.16	4.15	Before_constriction	no	NA
GK1-88	36	0.13	4.28	Before_constriction	no	NA
GK1-88	37	0.14	4.42	Before_constriction	no	NA
GK1-88	38	0.03	4.45	Before_constriction	no	NA
GK1-88	39	0.11	4.56	Before_constriction	no	NA
GK1-88	40	0.1	4.66	Before_constriction	no	NA
GK1-88	41	0.15	4.82	Before_constriction	no	NA
GK1-88	42	0.15	4.96	Before_constriction	no	NA
GK1-88	43	0.12	5.08	Before_constriction	no	NA
GK1-88	44	0.18	5.26	Before_constriction	no	NA
GK1-88	45	0.17	5.44	Before_constriction	no	NA
GK1-88	46	0.15	5.59	Before_constriction	no	NA
GK1-88	47	0.16	5.75	Before_constriction	no	NA
GK1-88	48	0.18	5.92	Before_constriction	no	NA
GK1-88	49	0.17	6.09	Before_constriction	no	NA
GK1-88	50	0.17	6.26	Before_constriction	no	NA
GK1-88	51	0.18	6.44	Before_constriction	no	NA
GK1-88	52	0.16	6.6	Before_constriction	no	NA
GK1-88	53	0.14	6.74	Before_constriction	no	NA
GK1-91	1	0.09	0.09	Before_constriction	no	NA
GK1-91	2	0.1	0.19	Before_constriction	no	NA
GK1-91	3	0.07	0.26	Before_constriction	no	NA
GK1-91	4	0.08	0.34	Before_constriction	no	NA
GK1-91	5	0.1	0.44	Before_constriction	no	NA
GK1-91	6	0.12	0.56	Before_constriction	no	NA
GK1-91	7	0.1	0.65	Before_constriction	no	NA
GK1-91	8	0.09	0.74	Before_constriction	no	NA
GK1-91	9	0.11	0.85	Before_constriction	no	NA
GK1-91	10	0.11	0.96	Before_constriction	no	NA
GK1-91	11	0.15	1.11	Before_constriction	no	NA
GK1-91	12	0.13	1.24	Before_constriction	no	NA
GK1-91	13	0.11	1.34	Before_constriction	no	NA
GK1-91	14	0.11	1.45	Before_constriction	no	NA
GK1-91	15	0.13	1.58	Before_constriction	no	NA
GK1-91	16	0.13	1.71	Before_constriction	no	NA
GK1-91	17	0.12	1.83	Before_constriction	no	NA
GK1-91	18	0.12	1.95	Before_constriction	no	NA
GK1-91	19	0.1	2.05	Before_constriction	no	NA
GK1-91	20	0.11	2.15	Before_constriction	no	NA
GK1-91	21	0.13	2.28	Before_constriction	no	NA
GK1-91	22	0.11	2.38	Before_constriction	no	NA
GK1-91	23	0.11	2.49	Before_constriction	no	NA
GK1-91	24	0.15	2.64	Before_constriction	no	NA
GK1-91	25	0.14	2.78	Before_constriction	no	NA
GK1-91	26	0.07	2.86	Before_constriction	no	NA
GK1-91	27	0.14	3	Before_constriction	no	NA
GK1-91	28	0.17	3.16	Before_constriction	no	NA
GK1-91	29	0.13	3.3	Before_constriction	no	NA
GK1-91	30	0.16	3.45	Before_constriction	no	NA
GK1-91	31	0.13	3.58	Before_constriction	no	NA
GK1-91	32	0.15	3.73	Before_constriction	no	NA
GK1-91	33	0.17	3.9	Before_constriction	no	NA
GK1-91	34	0.1	4	Before_constriction	no	NA
GK1-91	35	0.2	4.2	Before_constriction	no	NA
GK1-91	36	0.18	4.38	Before_constriction	no	NA
GK1-91	37	0.15	4.54	Before_constriction	no	NA
GK1-91	38	0.17	4.71	Before_constriction	no	NA
GK1-91	39	0.09	4.8	Before_constriction	no	NA
GK1-91	40	0.16	4.95	Before_constriction	no	NA
GK1-91	41	0.14	5.1	Before_constriction	no	NA
GK1-91	42	0.16	5.26	Before_constriction	no	NA
GK1-91	43	0.19	5.45	Before_constriction	no	NA
GK1-91	44	0.2	5.65	Before_constriction	no	NA
GK1-91	45	0.17	5.82	Before_constriction	no	NA
GK1-91	46	0.16	5.98	Before_constriction	no	NA
GK1-91	47	0.19	6.17	Before_constriction	no	NA
GK1-91	48	0.15	6.33	Before_constriction	no	NA
GK1-91	49	0.18	6.51	Before_constriction	no	NA
GK1-91	50	0.23	6.73	Before_constriction	no	NA
GK1-91	51	0.22	6.95	Before_constriction	no	NA
GK1-91	52	0.24	7.2	Before_constriction	no	NA
GK1-91	53	0.31	7.51	Before_constriction	no	NA
GK1-91	54	0.08	7.6	Before_constriction	no	NA
GK1-91	55	0.09	7.68	Before_constriction	no	NA
GK1-91	56	0.21	7.89	Before_constriction	no	NA
GK1-91	57	0.23	8.11	Before_constriction	no	NA
GK1-93	1	0.1	0.1	Before_constriction	no	NA
GK1-93	2	0.13	0.22	Before_constriction	no	NA
GK1-93	3	0.15	0.37	Before_constriction	no	NA
GK1-93	4	0.1	0.47	Before_constriction	no	NA
GK1-93	5	0.13	0.6	Before_constriction	no	NA
GK1-93	6	0.14	0.74	Before_constriction	no	NA
GK1-93	7	0.11	0.84	Before_constriction	no	NA
GK1-93	8	0.12	0.96	Before_constriction	no	NA
GK1-93	9	0.12	1.08	Before_constriction	no	NA
GK1-93	10	0.13	1.21	Before_constriction	no	NA
GK1-93	11	0.12	1.34	Before_constriction	no	NA
GK1-93	12	0.11	1.44	Before_constriction	no	NA
GK1-93	13	0.11	1.55	Before_constriction	no	NA
GK1-93	14	0.11	1.66	Before_constriction	no	NA
GK1-93	15	0.09	1.75	Before_constriction	no	NA
GK1-93	16	0.1	1.85	Before_constriction	no	NA
GK1-93	17	0.14	1.99	Before_constriction	no	NA
GK1-93	18	0.09	2.08	Before_constriction	no	NA
GK1-93	19	0.12	2.2	Before_constriction	no	NA
GK1-93	20	0.12	2.32	Before_constriction	no	NA
GK1-93	21	0.12	2.44	Before_constriction	no	NA
GK1-93	22	0.13	2.57	Before_constriction	no	NA
GK1-93	23	0.13	2.69	Before_constriction	no	NA
GK1-93	24	0.11	2.8	Before_constriction	no	NA
GK1-93	25	0.12	2.91	Before_constriction	no	NA
GK1-93	26	0.1	3.02	Before_constriction	no	NA
GK1-93	27	0.12	3.14	Before_constriction	no	NA
GK1-93	28	0.13	3.27	Before_constriction	no	NA
GK1-93	29	0.14	3.4	Before_constriction	no	NA
GK1-93	30	0.13	3.53	Before_constriction	no	NA
GK1-93	31	0.14	3.67	Before_constriction	no	NA
GK1-93	32	0.13	3.79	Before_constriction	no	NA
GK1-93	33	0.15	3.95	Before_constriction	no	NA
GK1-93	34	0.14	4.09	Before_constriction	no	NA
GK1-93	35	0.12	4.2	Before_constriction	no	NA
GK1-93	36	0.15	4.35	Before_constriction	no	NA
GK1-93	37	0.13	4.48	Before_constriction	no	NA
GK1-93	38	0.15	4.63	Before_constriction	no	NA
GK1-93	39	0.16	4.79	Before_constriction	no	NA
GK1-93	40	0.15	4.95	Before_constriction	no	NA
GK1-93	41	0.17	5.12	Before_constriction	no	NA
GK1-93	42	0.17	5.29	Before_constriction	no	NA
GK1-93	43	0.16	5.45	Before_constriction	no	NA
GK1-93	44	0.14	5.58	Before_constriction	no	NA
GK1-93	45	0.21	5.79	Before_constriction	no	NA
GK1-93	46	0.14	5.93	Before_constriction	no	NA
GK1-93	47	0.19	6.12	Before_constriction	no	NA
GK1-93	48	0.2	6.32	Before_constriction	no	NA
GK1-93	49	0.2	6.52	Before_constriction	no	NA
GK1-93	50	0.18	6.7	Before_constriction	no	NA
GK1-93	51	0.18	6.88	Before_constriction	no	NA
GK1-93	52	0.2	7.08	Before_constriction	no	NA
GK1-93	53	0.2	7.27	Before_constriction	no	NA
GK1-93	54	0.19	7.46	Before_constriction	no	NA
GK1-93	55	0.22	7.69	Before_constriction	no	NA
GK1-93	56	0.18	7.86	Before_constriction	no	NA
GK1-93	57	0.1	7.96	Before_constriction	no	NA
GK1-93	58	0.15	8.11	Before_constriction	no	NA
GK1-93	59	0.24	8.35	Before_constriction	no	NA
GK1-93	60	0.21	8.55	Before_constriction	no	NA
GK1-93	61	0.22	8.77	Before_constriction	no	NA
GK1-93	62	0.23	9	Before_constriction	no	NA
GK1-93	63	0.2	9.2	Before_constriction	no	NA
GK1-93	64	0.19	9.39	Before_constriction	no	NA
GK1-93	65	0.17	9.56	Before_constriction	no	NA
GK1-93	66	0.18	9.74	Before_constriction	no	NA
GK1-93	67	0.16	9.9	Before_constriction	no	NA
GK1-93	68	0.23	10.13	Before_constriction	no	NA
GK1-93	69	0.18	10.32	Before_constriction	no	NA
GK1-93	70	0.17	10.49	Before_constriction	no	NA
GK1-93	71	0.23	10.71	Before_constriction	no	NA
GK1-93	72	0.31	11.03	Before_constriction	no	NA
GK1-93	73	0.32	11.35	Before_constriction	no	NA
GK1-93	74	0.39	11.74	Before_constriction	no	NA
GK1-93	75	0.47	12.2	Before_constriction	no	NA
GK1-93	76	0.31	12.52	Before_constriction	no	NA
GK1-93	77	0.56	13.08	Before_constriction	no	NA
GK1-94	1	0.13	0.13	Before_constriction	no	NA
GK1-94	2	0.1	0.23	Before_constriction	no	NA
GK1-94	3	0.13	0.35	Before_constriction	no	NA
GK1-94	4	0.15	0.5	Before_constriction	no	NA
GK1-94	5	0.13	0.63	Before_constriction	no	NA
GK1-94	6	0.13	0.76	Before_constriction	no	NA
GK1-94	7	0.16	0.92	Before_constriction	no	NA
GK1-94	8	0.1	1.02	Before_constriction	no	NA
GK1-94	9	0.1	1.12	Before_constriction	no	NA
GK1-94	10	0.13	1.25	Before_constriction	no	NA
GK1-94	11	0.15	1.4	Before_constriction	no	NA
GK1-94	12	0.13	1.52	Before_constriction	no	NA
GK1-94	13	0.09	1.62	Before_constriction	no	NA
GK1-94	14	0.14	1.76	Before_constriction	no	NA
GK1-94	15	0.08	1.84	Before_constriction	no	NA
GK1-94	16	0.13	1.97	Before_constriction	no	NA
GK1-94	17	0.13	2.1	Before_constriction	no	NA
GK1-94	18	0.11	2.21	Before_constriction	no	NA
GK1-94	19	0.11	2.31	Before_constriction	no	NA
GK1-94	20	0.14	2.46	Before_constriction	no	NA
GK1-94	21	0.11	2.57	Before_constriction	no	NA
GK1-94	22	0.08	2.65	Before_constriction	no	NA
GK1-94	23	0.11	2.76	Before_constriction	no	NA
GK1-94	24	0.11	2.87	Before_constriction	no	NA
GK1-94	25	0.1	2.97	Before_constriction	no	NA
GK1-94	26	0.11	3.08	Before_constriction	no	NA
GK1-94	27	0.1	3.19	Before_constriction	no	NA
GK1-94	28	0.09	3.28	Before_constriction	no	NA
GK1-94	29	0.12	3.4	Before_constriction	no	NA
GK1-94	30	0.11	3.51	Before_constriction	no	NA
GK1-94	31	0.16	3.67	Before_constriction	no	NA
GK1-94	32	0.15	3.81	Before_constriction	no	NA
GK1-94	33	0.13	3.94	Before_constriction	no	NA
GK1-94	34	0.15	4.09	Before_constriction	no	NA
GK1-94	35	0.14	4.23	Before_constriction	no	NA
GK1-94	36	0.14	4.36	Before_constriction	no	NA
GK1-94	37	0.13	4.5	Before_constriction	no	NA
GK1-94	38	0.16	4.66	Before_constriction	no	NA
GK1-94	39	0.14	4.8	Before_constriction	no	NA
GK1-94	40	0.18	4.98	Before_constriction	no	NA
GK1-94	41	0.15	5.12	Before_constriction	no	NA
GK1-94	42	0.18	5.3	Before_constriction	no	NA
GK1-94	43	0.15	5.45	Before_constriction	no	NA
GK1-94	44	0.15	5.6	Before_constriction	no	NA
GK1-94	45	0.18	5.79	Before_constriction	no	NA
GK1-94	46	0.17	5.96	Before_constriction	no	NA
GK1-94	47	0.19	6.15	Before_constriction	no	NA
GK1-94	48	0.18	6.33	Before_constriction	no	NA
GK1-94	49	0.2	6.54	Before_constriction	no	NA
GK1-94	50	0.19	6.73	Before_constriction	no	NA
GK1-94	51	0.21	6.94	Before_constriction	no	NA
GK1-94	52	0.21	7.15	Before_constriction	no	NA
GK1-94	53	0.21	7.35	Before_constriction	no	NA
GK1-94	54	0.17	7.53	Before_constriction	no	NA
GK1-94	55	0.2	7.73	Before_constriction	no	NA
GK1-94	56	0.24	7.96	Before_constriction	no	NA
GK1-94	57	0.21	8.17	Before_constriction	no	NA
GK1-94	58	0.23	8.4	Before_constriction	no	NA
GK1-94	59	0.2	8.6	Before_constriction	no	NA
GK1-94	60	0.15	8.76	Before_constriction	no	NA
GK1-94	61	0.21	8.97	Before_constriction	no	NA
GK1-94	62	0.18	9.15	Before_constriction	no	NA
GK1-94	63	0.21	9.36	Before_constriction	no	NA
GK1-94	64	0.17	9.53	Before_constriction	no	NA
GK1-94	65	0.19	9.72	Before_constriction	no	NA
GK1-94	66	0.13	9.85	Before_constriction	no	NA
GK1-94	67	0.19	10.04	Before_constriction	no	NA
GK1-99	1	0.1	0.1	Before_constriction	no	NA
GK1-99	2	0.11	0.21	Before_constriction	no	NA
GK1-99	3	0.12	0.33	Before_constriction	no	NA
GK1-99	4	0.12	0.45	Before_constriction	no	NA
GK1-99	5	0.12	0.57	Before_constriction	no	NA
GK1-99	6	0.11	0.68	Before_constriction	no	NA
GK1-99	7	0.12	0.81	Before_constriction	no	NA
GK1-99	8	0.11	0.92	Before_constriction	no	NA
GK1-99	9	0.12	1.04	Before_constriction	no	NA
GK1-99	10	0.14	1.18	Before_constriction	no	NA
GK1-99	11	0.11	1.28	Before_constriction	no	NA
GK1-99	12	0.15	1.43	Before_constriction	no	NA
GK1-99	13	0.13	1.56	Before_constriction	no	NA
GK1-99	14	0.12	1.67	Before_constriction	no	NA
GK1-99	15	0.14	1.81	Before_constriction	no	NA
GK1-99	16	0.11	1.92	Before_constriction	no	NA
GK1-99	17	0.13	2.05	Before_constriction	no	NA
GK1-99	18	0.1	2.15	Before_constriction	no	NA
GK1-99	19	0.13	2.28	Before_constriction	no	NA
GK1-99	20	0.11	2.39	Before_constriction	no	NA
GK1-99	21	0.12	2.51	Before_constriction	no	NA
GK1-99	22	0.1	2.61	Before_constriction	no	NA
GK1-99	23	0.14	2.76	Before_constriction	no	NA
GK1-99	24	0.12	2.88	Before_constriction	no	NA
GK1-99	25	0.14	3.02	Before_constriction	no	NA
GK1-99	26	0.15	3.17	Before_constriction	no	NA
GK1-99	27	0.14	3.3	Before_constriction	no	NA
GK1-99	28	0.11	3.42	Before_constriction	no	NA
GK1-99	29	0.15	3.57	Before_constriction	no	NA
GK1-99	30	0.14	3.71	Before_constriction	no	NA
GK1-99	31	0.14	3.85	Before_constriction	no	NA
GK1-99	32	0.14	3.99	Before_constriction	no	NA
GK1-99	33	0.13	4.13	Before_constriction	no	NA
GK1-99	34	0.17	4.3	Before_constriction	no	NA
GK1-99	35	0.12	4.42	Before_constriction	no	NA
GK1-99	36	0.18	4.6	Before_constriction	no	NA
GK1-99	37	0.14	4.73	Before_constriction	no	NA
GK1-99	38	0.15	4.88	Before_constriction	no	NA
GK1-99	39	0.13	5.01	Before_constriction	no	NA
GK1-99	40	0.18	5.19	Before_constriction	no	NA
GK1-99	41	0.17	5.36	Before_constriction	no	NA
GK1-99	42	0.17	5.53	Before_constriction	no	NA
GK1-99	43	0.17	5.7	Before_constriction	no	NA
GK1-99	44	0.17	5.87	Before_constriction	no	NA
GK1-99	45	0.11	5.99	Before_constriction	no	NA
GK1-99	46	0.14	6.12	Before_constriction	no	NA
GK1-99	47	0.16	6.29	Before_constriction	no	NA
GK1-99	48	0.18	6.46	Before_constriction	no	NA
GK1-99	49	0.2	6.67	Before_constriction	no	NA
GK1-99	50	0.15	6.82	Before_constriction	no	NA
GK1-99	51	0.13	6.95	Before_constriction	no	NA
GK1-99	52	0.12	7.07	Before_constriction	no	NA
GK1-99	53	0.15	7.21	Before_constriction	no	NA
GK1-99	54	0.18	7.39	Before_constriction	no	NA
GK1-99	55	0.17	7.56	Before_constriction	no	NA
GK1-99	56	0.17	7.73	Before_constriction	no	NA
GK1-99	57	0.2	7.93	Before_constriction	no	NA
GK1-99	58	0.15	8.08	Before_constriction	no	NA
GK1-99	59	0.21	8.29	Before_constriction	no	NA
GK1-99	60	0.16	8.45	Before_constriction	no	NA
GK1-99	61	0.25	8.7	Before_constriction	no	NA
GK1-99	62	0.14	8.84	Before_constriction	no	NA
GK1-99	63	0.11	8.95	Before_constriction	no	NA
GK1-99	64	0.19	9.14	Before_constriction	no	NA
GK1-99	65	0.17	9.31	Before_constriction	no	NA
GK1-99	66	0.15	9.46	Before_constriction	no	NA
GK1-99	67	0.18	9.64	Before_constriction	no	NA
GK1-99	68	0.23	9.87	Before_constriction	no	NA
GK1-99	69	0.16	10.03	Before_constriction	no	NA
GK1-99	70	0.14	10.16	Before_constriction	no	NA
GK1-99	71	0.22	10.39	Before_constriction	no	NA
GK1-99	72	0.23	10.62	Before_constriction	no	NA
GK1-99	73	0.31	10.92	Before_constriction	no	NA
GK1-99	74	0.35	11.27	Before_constriction	no	NA
GK1-99	75	0.4	11.68	Before_constriction	no	NA
GK1-99	76	0.38	12.06	Before_constriction	no	NA
GK1-99	77	0.46	12.51	Before_constriction	no	NA
GK1-99	78	0.34	12.85	Before_constriction	no	NA
GK1-99	79	0.58	13.43	Before_constriction	no	NA
GK1-99	80	0.28	13.71	Before_constriction	no	NA
GK2-120	1	0.08	0.08	Before_constriction	yes	81
GK2-120	2	0.07	0.15	Before_constriction	yes	81
GK2-120	3	0.08	0.23	Before_constriction	yes	81
GK2-120	4	0.1	0.33	Before_constriction	yes	81
GK2-120	5	0.07	0.4	Before_constriction	yes	81
GK2-120	6	0.1	0.5	Before_constriction	yes	81
GK2-120	7	0.09	0.59	Before_constriction	yes	81
GK2-120	8	0.1	0.69	Before_constriction	yes	81
GK2-120	9	0.12	0.81	Before_constriction	yes	81
GK2-120	10	0.09	0.9	Before_constriction	yes	81
GK2-120	11	0.09	0.99	Before_constriction	yes	81
GK2-120	12	0.09	1.07	Before_constriction	yes	81
GK2-120	13	0.12	1.2	Before_constriction	yes	81
GK2-120	14	0.13	1.32	Before_constriction	yes	81
GK2-120	15	0.1	1.42	Before_constriction	yes	81
GK2-120	16	0.12	1.54	Before_constriction	yes	81
GK2-120	17	0.11	1.65	Before_constriction	yes	81
GK2-120	18	0.13	1.78	Before_constriction	yes	81
GK2-120	19	0.07	1.85	Before_constriction	yes	81
GK2-120	20	0.13	1.98	Before_constriction	yes	81
GK2-120	21	0.08	2.06	Before_constriction	yes	81
GK2-120	22	0.16	2.22	Before_constriction	yes	81
GK2-120	23	0.14	2.36	Before_constriction	yes	81
GK2-120	24	0.14	2.5	Before_constriction	yes	81
GK2-120	25	0.14	2.64	Before_constriction	yes	81
GK2-120	26	0.15	2.79	Before_constriction	yes	81
GK2-120	27	0.14	2.93	Before_constriction	yes	81
GK2-120	28	0.13	3.07	Before_constriction	yes	81
GK2-120	29	0.15	3.21	Before_constriction	yes	81
GK2-120	30	0.14	3.35	Before_constriction	yes	81
GK2-120	31	0.12	3.46	Before_constriction	yes	81
GK2-120	32	0.15	3.61	Before_constriction	yes	81
GK2-120	33	0.13	3.74	Before_constriction	yes	81
GK2-120	34	0.14	3.88	Before_constriction	yes	81
GK2-120	35	0.13	4.01	Before_constriction	yes	81
GK2-120	36	0.13	4.13	Before_constriction	yes	81
GK2-120	37	0.16	4.3	Before_constriction	yes	81
GK2-120	38	0.29	4.59	Before_constriction	yes	81
GK2-120	39	0.18	4.76	Before_constriction	yes	81
GK2-120	40	0.14	4.91	Before_constriction	yes	81
GK2-120	41	0.15	5.05	Before_constriction	yes	81
GK2-120	42	0.14	5.2	Before_constriction	yes	81
GK2-120	43	0.16	5.35	Before_constriction	yes	81
GK2-120	44	0.15	5.51	Before_constriction	yes	81
GK2-120	45	0.17	5.68	Before_constriction	yes	81
GK2-120	46	0.16	5.84	Before_constriction	yes	81
GK2-120	47	0.15	5.99	Before_constriction	yes	81
GK2-120	48	0.16	6.15	Before_constriction	yes	81
GK2-120	49	0.13	6.28	Before_constriction	yes	81
GK2-120	50	0.19	6.47	Before_constriction	yes	81
GK2-120	51	0.19	6.65	Before_constriction	yes	81
GK2-120	52	0.18	6.83	Before_constriction	yes	81
GK2-120	53	0.13	6.96	Before_constriction	yes	81
GK2-120	54	0.16	7.12	Before_constriction	yes	81
GK2-120	55	0.17	7.29	Before_constriction	yes	81
GK2-120	56	0.28	7.57	Before_constriction	yes	81
GK2-120	57	0.24	7.81	Before_constriction	yes	81
GK2-120	58	0.18	7.99	Before_constriction	yes	81
GK2-120	59	0.21	8.2	Before_constriction	yes	81
GK2-120	60	0.23	8.44	Before_constriction	yes	81
GK2-120	61	0.24	8.67	Before_constriction	yes	81
GK2-120	62	0.17	8.84	Before_constriction	yes	81
GK2-120	63	0.21	9.05	Before_constriction	yes	81
GK2-120	64	0.18	9.24	Before_constriction	yes	81
GK2-120	65	0.19	9.42	Before_constriction	yes	81
GK2-120	66	0.16	9.58	Before_constriction	yes	81
GK2-120	67	0.14	9.73	Before_constriction	yes	81
GK2-120	68	0.14	9.87	Before_constriction	yes	81
GK2-120	69	0.15	10.02	Before_constriction	yes	81
GK2-120	70	0.13	10.15	Before_constriction	yes	81
GK2-120	71	0.22	10.37	Before_constriction	yes	81
GK2-120	72	0.19	10.56	Before_constriction	yes	81
GK2-120	73	0.23	10.78	Before_constriction	yes	81
GK2-120	74	0.27	11.05	Before_constriction	yes	81
GK2-120	75	0.37	11.41	Before_constriction	yes	81
GK2-120	76	0.48	11.89	Before_constriction	yes	81
GK2-120	77	0.54	12.44	Before_constriction	yes	81
GK2-120	78	0.52	12.95	Before_constriction	yes	81
GK2-120	79	0.5	13.46	Before_constriction	yes	81
GK2-120	80	0.42	13.87	Before_constriction	yes	81
GK2-120	81	0.33	14.21	Before_constriction	yes	81
GK2-120	82	0.17	14.37	After_constriction	yes	81
GK2-120	83	0.13	14.5	After_constriction	yes	81
GK2-120	84	0.24	14.74	After_constriction	yes	81
GK2-120	85	0.31	15.05	After_constriction	yes	81
GK2-120	86	0.27	15.32	After_constriction	yes	81
GK2-120	87	0.23	15.55	After_constriction	yes	81
GK2-121	1	0.08	0.08	Before_constriction	yes	88
GK2-121	2	0.11	0.19	Before_constriction	yes	88
GK2-121	3	0.1	0.29	Before_constriction	yes	88
GK2-121	4	0.15	0.44	Before_constriction	yes	88
GK2-121	5	0.12	0.56	Before_constriction	yes	88
GK2-121	6	0.08	0.64	Before_constriction	yes	88
GK2-121	7	0.12	0.76	Before_constriction	yes	88
GK2-121	8	0.22	0.98	Before_constriction	yes	88
GK2-121	9	0.14	1.13	Before_constriction	yes	88
GK2-121	10	0.13	1.26	Before_constriction	yes	88
GK2-121	11	0.1	1.36	Before_constriction	yes	88
GK2-121	12	0.13	1.49	Before_constriction	yes	88
GK2-121	13	0.08	1.56	Before_constriction	yes	88
GK2-121	14	0.06	1.62	Before_constriction	yes	88
GK2-121	15	0.08	1.7	Before_constriction	yes	88
GK2-121	16	0.06	1.77	Before_constriction	yes	88
GK2-121	17	0.06	1.83	Before_constriction	yes	88
GK2-121	18	0.14	1.97	Before_constriction	yes	88
GK2-121	19	0.05	2.03	Before_constriction	yes	88
GK2-121	20	0.14	2.17	Before_constriction	yes	88
GK2-121	21	0.14	2.31	Before_constriction	yes	88
GK2-121	22	0.12	2.43	Before_constriction	yes	88
GK2-121	23	0.15	2.58	Before_constriction	yes	88
GK2-121	24	0.1	2.67	Before_constriction	yes	88
GK2-121	25	0.25	2.92	Before_constriction	yes	88
GK2-121	26	0.14	3.06	Before_constriction	yes	88
GK2-121	27	0.1	3.17	Before_constriction	yes	88
GK2-121	28	0.19	3.36	Before_constriction	yes	88
GK2-121	29	0.11	3.47	Before_constriction	yes	88
GK2-121	30	0.13	3.6	Before_constriction	yes	88
GK2-121	31	0.12	3.73	Before_constriction	yes	88
GK2-121	32	0.17	3.9	Before_constriction	yes	88
GK2-121	33	0.17	4.07	Before_constriction	yes	88
GK2-121	34	0.14	4.21	Before_constriction	yes	88
GK2-121	35	0.17	4.37	Before_constriction	yes	88
GK2-121	36	0.13	4.5	Before_constriction	yes	88
GK2-121	37	0.15	4.65	Before_constriction	yes	88
GK2-121	38	0.18	4.83	Before_constriction	yes	88
GK2-121	39	0.16	4.98	Before_constriction	yes	88
GK2-121	40	0.17	5.15	Before_constriction	yes	88
GK2-121	41	0.17	5.32	Before_constriction	yes	88
GK2-121	42	0.19	5.51	Before_constriction	yes	88
GK2-121	43	0.19	5.7	Before_constriction	yes	88
GK2-121	44	0.16	5.86	Before_constriction	yes	88
GK2-121	45	0.17	6.03	Before_constriction	yes	88
GK2-121	46	0.18	6.21	Before_constriction	yes	88
GK2-121	47	0.16	6.37	Before_constriction	yes	88
GK2-121	48	0.13	6.5	Before_constriction	yes	88
GK2-121	49	0.16	6.66	Before_constriction	yes	88
GK2-121	50	0.17	6.82	Before_constriction	yes	88
GK2-121	51	0.19	7.02	Before_constriction	yes	88
GK2-121	52	0.19	7.2	Before_constriction	yes	88
GK2-121	53	0.17	7.37	Before_constriction	yes	88
GK2-121	54	0.19	7.55	Before_constriction	yes	88
GK2-121	55	0.21	7.77	Before_constriction	yes	88
GK2-121	56	0.16	7.93	Before_constriction	yes	88
GK2-121	57	0.21	8.14	Before_constriction	yes	88
GK2-121	58	0.2	8.34	Before_constriction	yes	88
GK2-121	59	0.12	8.46	Before_constriction	yes	88
GK2-121	60	0.21	8.67	Before_constriction	yes	88
GK2-121	61	0.21	8.88	Before_constriction	yes	88
GK2-121	62	0.27	9.15	Before_constriction	yes	88
GK2-121	63	0.22	9.38	Before_constriction	yes	88
GK2-121	64	0.17	9.55	Before_constriction	yes	88
GK2-121	65	0.21	9.75	Before_constriction	yes	88
GK2-121	66	0.19	9.94	Before_constriction	yes	88
GK2-121	67	0.18	10.12	Before_constriction	yes	88
GK2-121	68	0.2	10.32	Before_constriction	yes	88
GK2-121	69	0.18	10.49	Before_constriction	yes	88
GK2-121	70	0.14	10.63	Before_constriction	yes	88
GK2-121	71	0.15	10.78	Before_constriction	yes	88
GK2-121	72	0.15	10.94	Before_constriction	yes	88
GK2-121	73	0.14	11.08	Before_constriction	yes	88
GK2-121	74	0.15	11.23	Before_constriction	yes	88
GK2-121	75	0.19	11.42	Before_constriction	yes	88
GK2-121	76	0.14	11.56	Before_constriction	yes	88
GK2-121	77	0.16	11.72	Before_constriction	yes	88
GK2-121	78	0.14	11.86	Before_constriction	yes	88
GK2-121	79	0.13	11.99	Before_constriction	yes	88
GK2-121	80	0.24	12.24	Before_constriction	yes	88
GK2-121	81	0.28	12.51	Before_constriction	yes	88
GK2-121	82	0.33	12.85	Before_constriction	yes	88
GK2-121	83	0.4	13.25	Before_constriction	yes	88
GK2-121	84	0.49	13.74	Before_constriction	yes	88
GK2-121	85	0.52	14.25	Before_constriction	yes	88
GK2-121	86	0.52	14.77	Before_constriction	yes	88
GK2-121	87	0.47	15.24	Before_constriction	yes	88
GK2-121	88	0.42	15.66	Before_constriction	yes	88
GK2-121	89	0.2	15.86	After_constriction	yes	88
GK2-121	90	0.1	15.95	After_constriction	yes	88
GK2-121	91	0.15	16.1	After_constriction	yes	88
GK2-121	92	0.26	16.37	After_constriction	yes	88
GK2-121	93	0.31	16.67	After_constriction	yes	88
GK2-122	1	0.11	0.11	Before_constriction	yes	79
GK2-122	2	0.11	0.21	Before_constriction	yes	79
GK2-122	3	0.11	0.32	Before_constriction	yes	79
GK2-122	4	0.09	0.41	Before_constriction	yes	79
GK2-122	5	0.11	0.51	Before_constriction	yes	79
GK2-122	6	0.11	0.63	Before_constriction	yes	79
GK2-122	7	0.11	0.74	Before_constriction	yes	79
GK2-122	8	0.11	0.85	Before_constriction	yes	79
GK2-122	9	0.1	0.95	Before_constriction	yes	79
GK2-122	10	0.11	1.06	Before_constriction	yes	79
GK2-122	11	0.1	1.16	Before_constriction	yes	79
GK2-122	12	0.13	1.3	Before_constriction	yes	79
GK2-122	13	0.12	1.41	Before_constriction	yes	79
GK2-122	14	0.11	1.52	Before_constriction	yes	79
GK2-122	15	0.12	1.64	Before_constriction	yes	79
GK2-122	16	0.1	1.74	Before_constriction	yes	79
GK2-122	17	0.13	1.87	Before_constriction	yes	79
GK2-122	18	0.11	1.98	Before_constriction	yes	79
GK2-122	19	0.11	2.09	Before_constriction	yes	79
GK2-122	20	0.11	2.2	Before_constriction	yes	79
GK2-122	21	0.12	2.32	Before_constriction	yes	79
GK2-122	22	0.1	2.42	Before_constriction	yes	79
GK2-122	23	0.13	2.54	Before_constriction	yes	79
GK2-122	24	0.12	2.66	Before_constriction	yes	79
GK2-122	25	0.13	2.79	Before_constriction	yes	79
GK2-122	26	0.14	2.93	Before_constriction	yes	79
GK2-122	27	0.14	3.07	Before_constriction	yes	79
GK2-122	28	0.13	3.19	Before_constriction	yes	79
GK2-122	29	0.13	3.32	Before_constriction	yes	79
GK2-122	30	0.13	3.46	Before_constriction	yes	79
GK2-122	31	0.13	3.59	Before_constriction	yes	79
GK2-122	32	0.13	3.72	Before_constriction	yes	79
GK2-122	33	0.14	3.85	Before_constriction	yes	79
GK2-122	34	0.1	3.96	Before_constriction	yes	79
GK2-122	35	0.16	4.12	Before_constriction	yes	79
GK2-122	36	0.13	4.24	Before_constriction	yes	79
GK2-122	37	0.15	4.39	Before_constriction	yes	79
GK2-122	38	0.14	4.54	Before_constriction	yes	79
GK2-122	39	0.13	4.66	Before_constriction	yes	79
GK2-122	40	0.14	4.81	Before_constriction	yes	79
GK2-122	41	0.13	4.93	Before_constriction	yes	79
GK2-122	42	0.14	5.07	Before_constriction	yes	79
GK2-122	43	0.16	5.23	Before_constriction	yes	79
GK2-122	44	0.12	5.35	Before_constriction	yes	79
GK2-122	45	0.14	5.49	Before_constriction	yes	79
GK2-122	46	0.17	5.66	Before_constriction	yes	79
GK2-122	47	0.13	5.79	Before_constriction	yes	79
GK2-122	48	0.17	5.96	Before_constriction	yes	79
GK2-122	49	0.26	6.22	Before_constriction	yes	79
GK2-122	50	0.32	6.54	Before_constriction	yes	79
GK2-122	51	0.23	6.77	Before_constriction	yes	79
GK2-122	52	0.22	6.99	Before_constriction	yes	79
GK2-122	53	0.2	7.19	Before_constriction	yes	79
GK2-122	54	0.22	7.41	Before_constriction	yes	79
GK2-122	55	0.18	7.6	Before_constriction	yes	79
GK2-122	56	0.23	7.83	Before_constriction	yes	79
GK2-122	57	0.18	8	Before_constriction	yes	79
GK2-122	58	0.2	8.2	Before_constriction	yes	79
GK2-122	59	0.26	8.46	Before_constriction	yes	79
GK2-122	60	0.12	8.58	Before_constriction	yes	79
GK2-122	61	0.14	8.72	Before_constriction	yes	79
GK2-122	62	0.15	8.87	Before_constriction	yes	79
GK2-122	63	0.13	8.99	Before_constriction	yes	79
GK2-122	64	0.15	9.14	Before_constriction	yes	79
GK2-122	65	0.11	9.25	Before_constriction	yes	79
GK2-122	66	0.16	9.41	Before_constriction	yes	79
GK2-122	67	0.14	9.54	Before_constriction	yes	79
GK2-122	68	0.13	9.67	Before_constriction	yes	79
GK2-122	69	0.18	9.85	Before_constriction	yes	79
GK2-122	70	0.19	10.04	Before_constriction	yes	79
GK2-122	71	0.18	10.22	Before_constriction	yes	79
GK2-122	72	0.24	10.46	Before_constriction	yes	79
GK2-122	73	0.28	10.73	Before_constriction	yes	79
GK2-122	74	0.33	11.06	Before_constriction	yes	79
GK2-122	75	0.37	11.43	Before_constriction	yes	79
GK2-122	76	0.39	11.83	Before_constriction	yes	79
GK2-122	77	0.51	12.34	Before_constriction	yes	79
GK2-122	78	0.44	12.78	Before_constriction	yes	79
GK2-122	79	0.39	13.17	Before_constriction	yes	79
GK2-122	80	0.34	13.51	After_constriction	yes	79
GK2-122	81	0.19	13.7	After_constriction	yes	79
GK2-122	82	0.1	13.8	After_constriction	yes	79
GK2-122	83	0.04	13.84	After_constriction	yes	79
GK2-122	84	0.1	13.94	After_constriction	yes	79
GK2-122	85	0.23	14.17	After_constriction	yes	79
GK2-123	1	0.1	0.1	Before_constriction	yes	82
GK2-123	2	0.12	0.22	Before_constriction	yes	82
GK2-123	3	0.09	0.31	Before_constriction	yes	82
GK2-123	4	0.1	0.4	Before_constriction	yes	82
GK2-123	5	0.12	0.52	Before_constriction	yes	82
GK2-123	6	0.12	0.64	Before_constriction	yes	82
GK2-123	7	0.09	0.73	Before_constriction	yes	82
GK2-123	8	0.08	0.81	Before_constriction	yes	82
GK2-123	9	0.1	0.91	Before_constriction	yes	82
GK2-123	10	0.12	1.03	Before_constriction	yes	82
GK2-123	11	0.1	1.13	Before_constriction	yes	82
GK2-123	12	0.11	1.24	Before_constriction	yes	82
GK2-123	13	0.09	1.33	Before_constriction	yes	82
GK2-123	14	0.11	1.45	Before_constriction	yes	82
GK2-123	15	0.13	1.58	Before_constriction	yes	82
GK2-123	16	0.14	1.72	Before_constriction	yes	82
GK2-123	17	0.1	1.82	Before_constriction	yes	82
GK2-123	18	0.12	1.94	Before_constriction	yes	82
GK2-123	19	0.13	2.07	Before_constriction	yes	82
GK2-123	20	0.14	2.21	Before_constriction	yes	82
GK2-123	21	0.1	2.31	Before_constriction	yes	82
GK2-123	22	0.14	2.45	Before_constriction	yes	82
GK2-123	23	0.14	2.59	Before_constriction	yes	82
GK2-123	24	0.13	2.72	Before_constriction	yes	82
GK2-123	25	0.16	2.87	Before_constriction	yes	82
GK2-123	26	0.13	3.01	Before_constriction	yes	82
GK2-123	27	0.1	3.1	Before_constriction	yes	82
GK2-123	28	0.19	3.29	Before_constriction	yes	82
GK2-123	29	0.16	3.44	Before_constriction	yes	82
GK2-123	30	0.13	3.58	Before_constriction	yes	82
GK2-123	31	0.16	3.74	Before_constriction	yes	82
GK2-123	32	0.14	3.87	Before_constriction	yes	82
GK2-123	33	0.14	4.01	Before_constriction	yes	82
GK2-123	34	0.15	4.15	Before_constriction	yes	82
GK2-123	35	0.14	4.3	Before_constriction	yes	82
GK2-123	36	0.12	4.41	Before_constriction	yes	82
GK2-123	37	0.15	4.56	Before_constriction	yes	82
GK2-123	38	0.17	4.72	Before_constriction	yes	82
GK2-123	39	0.18	4.9	Before_constriction	yes	82
GK2-123	40	0.18	5.09	Before_constriction	yes	82
GK2-123	41	0.19	5.27	Before_constriction	yes	82
GK2-123	42	0.19	5.46	Before_constriction	yes	82
GK2-123	43	0.22	5.69	Before_constriction	yes	82
GK2-123	44	0.19	5.87	Before_constriction	yes	82
GK2-123	45	0.2	6.07	Before_constriction	yes	82
GK2-123	46	0.21	6.28	Before_constriction	yes	82
GK2-123	47	0.19	6.47	Before_constriction	yes	82
GK2-123	48	0.17	6.64	Before_constriction	yes	82
GK2-123	49	0.16	6.8	Before_constriction	yes	82
GK2-123	50	0.24	7.04	Before_constriction	yes	82
GK2-123	51	0.2	7.23	Before_constriction	yes	82
GK2-123	52	0.21	7.44	Before_constriction	yes	82
GK2-123	53	0.19	7.64	Before_constriction	yes	82
GK2-123	54	0.2	7.84	Before_constriction	yes	82
GK2-123	55	0.2	8.04	Before_constriction	yes	82
GK2-123	56	0.21	8.25	Before_constriction	yes	82
GK2-123	57	0.2	8.45	Before_constriction	yes	82
GK2-123	58	0.21	8.67	Before_constriction	yes	82
GK2-123	59	0.17	8.83	Before_constriction	yes	82
GK2-123	60	0.16	8.99	Before_constriction	yes	82
GK2-123	61	0.25	9.24	Before_constriction	yes	82
GK2-123	62	0.2	9.44	Before_constriction	yes	82
GK2-123	63	0.16	9.6	Before_constriction	yes	82
GK2-123	64	0.17	9.77	Before_constriction	yes	82
GK2-123	65	0.19	9.96	Before_constriction	yes	82
GK2-123	66	0.14	10.1	Before_constriction	yes	82
GK2-123	67	0.15	10.24	Before_constriction	yes	82
GK2-123	68	0.13	10.37	Before_constriction	yes	82
GK2-123	69	0.09	10.46	Before_constriction	yes	82
GK2-123	70	0.08	10.54	Before_constriction	yes	82
GK2-123	71	0.13	10.66	Before_constriction	yes	82
GK2-123	72	0.2	10.86	Before_constriction	yes	82
GK2-123	73	0.19	11.05	Before_constriction	yes	82
GK2-123	74	0.21	11.25	Before_constriction	yes	82
GK2-123	75	0.25	11.51	Before_constriction	yes	82
GK2-123	76	0.25	11.75	Before_constriction	yes	82
GK2-123	77	0.42	12.17	Before_constriction	yes	82
GK2-123	78	0.51	12.68	Before_constriction	yes	82
GK2-123	79	0.53	13.22	Before_constriction	yes	82
GK2-123	80	0.47	13.68	Before_constriction	yes	82
GK2-123	81	0.43	14.11	Before_constriction	yes	82
GK2-123	82	0.34	14.45	Before_constriction	yes	82
GK2-123	83	0.14	14.59	After_constriction	yes	82
GK2-123	84	0.13	14.72	After_constriction	yes	82
GK2-123	85	0.17	14.89	After_constriction	yes	82
GK2-123	86	0.26	15.14	After_constriction	yes	82
GK2-124	1	0.1	0.1	Before_constriction	no	NA
GK2-124	2	0.1	0.2	Before_constriction	no	NA
GK2-124	3	0.11	0.31	Before_constriction	no	NA
GK2-124	4	0.12	0.43	Before_constriction	no	NA
GK2-124	5	0.13	0.56	Before_constriction	no	NA
GK2-124	6	0.13	0.69	Before_constriction	no	NA
GK2-124	7	0.07	0.76	Before_constriction	no	NA
GK2-124	8	0.1	0.86	Before_constriction	no	NA
GK2-124	9	0.06	0.92	Before_constriction	no	NA
GK2-124	10	0.11	1.03	Before_constriction	no	NA
GK2-124	11	0.14	1.17	Before_constriction	no	NA
GK2-124	12	0.13	1.3	Before_constriction	no	NA
GK2-124	13	0.09	1.39	Before_constriction	no	NA
GK2-124	14	0.11	1.49	Before_constriction	no	NA
GK2-124	15	0.09	1.59	Before_constriction	no	NA
GK2-124	16	0.16	1.74	Before_constriction	no	NA
GK2-124	17	0.14	1.88	Before_constriction	no	NA
GK2-124	18	0.12	2	Before_constriction	no	NA
GK2-124	19	0.14	2.14	Before_constriction	no	NA
GK2-124	20	0.11	2.25	Before_constriction	no	NA
GK2-124	21	0.08	2.33	Before_constriction	no	NA
GK2-124	22	0.1	2.43	Before_constriction	no	NA
GK2-124	23	0.09	2.52	Before_constriction	no	NA
GK2-124	24	0.11	2.63	Before_constriction	no	NA
GK2-124	25	0.11	2.74	Before_constriction	no	NA
GK2-124	26	0.1	2.85	Before_constriction	no	NA
GK2-124	27	0.1	2.94	Before_constriction	no	NA
GK2-124	28	0.18	3.12	Before_constriction	no	NA
GK2-124	29	0.08	3.2	Before_constriction	no	NA
GK2-124	30	0.16	3.36	Before_constriction	no	NA
GK2-124	31	0.15	3.51	Before_constriction	no	NA
GK2-124	32	0.14	3.65	Before_constriction	no	NA
GK2-124	33	0.12	3.77	Before_constriction	no	NA
GK2-124	34	0.09	3.86	Before_constriction	no	NA
GK2-124	35	0.1	3.96	Before_constriction	no	NA
GK2-124	36	0.12	4.08	Before_constriction	no	NA
GK2-124	37	0.14	4.21	Before_constriction	no	NA
GK2-124	38	0.11	4.32	Before_constriction	no	NA
GK2-124	39	0.15	4.47	Before_constriction	no	NA
GK2-124	40	0.15	4.62	Before_constriction	no	NA
GK2-124	41	0.12	4.74	Before_constriction	no	NA
GK2-124	42	0.17	4.92	Before_constriction	no	NA
GK2-124	43	0.15	5.07	Before_constriction	no	NA
GK2-124	44	0.16	5.23	Before_constriction	no	NA
GK2-124	45	0.14	5.37	Before_constriction	no	NA
GK2-124	46	0.16	5.53	Before_constriction	no	NA
GK2-124	47	0.18	5.71	Before_constriction	no	NA
GK2-124	48	0.15	5.86	Before_constriction	no	NA
GK2-124	49	0.15	6.01	Before_constriction	no	NA
GK2-124	50	0.16	6.18	Before_constriction	no	NA
GK2-124	51	0.2	6.37	Before_constriction	no	NA
GK2-124	52	0.21	6.59	Before_constriction	no	NA
GK2-124	53	0.21	6.8	Before_constriction	no	NA
GK2-124	54	0.25	7.04	Before_constriction	no	NA
GK2-124	55	0.21	7.25	Before_constriction	no	NA
GK2-124	56	0.24	7.49	Before_constriction	no	NA
GK2-124	57	0.22	7.71	Before_constriction	no	NA
GK2-124	58	0.22	7.93	Before_constriction	no	NA
GK2-124	59	0.24	8.16	Before_constriction	no	NA
GK2-124	60	0.21	8.38	Before_constriction	no	NA
GK2-124	61	0.22	8.6	Before_constriction	no	NA
GK2-124	62	0.19	8.79	Before_constriction	no	NA
GK2-124	63	0.19	8.97	Before_constriction	no	NA
GK2-124	64	0.18	9.15	Before_constriction	no	NA
GK2-124	65	0.19	9.34	Before_constriction	no	NA
GK2-124	66	0.17	9.51	Before_constriction	no	NA
GK2-124	67	0.43	9.94	Before_constriction	no	NA
GK2-124	68	0.39	10.33	Before_constriction	no	NA
GK2-124	69	0.41	10.74	Before_constriction	no	NA
GK2-124	70	0.42	11.16	Before_constriction	no	NA
GK2-124	71	0.47	11.62	Before_constriction	no	NA
GK2-124	72	0.58	12.2	Before_constriction	no	NA
GK2-125	1	0.07	0.07	Before_constriction	yes	92
GK2-125	2	0.06	0.13	Before_constriction	yes	92
GK2-125	3	0.12	0.25	Before_constriction	yes	92
GK2-125	4	0.11	0.36	Before_constriction	yes	92
GK2-125	5	0.1	0.46	Before_constriction	yes	92
GK2-125	6	0.14	0.6	Before_constriction	yes	92
GK2-125	7	0.13	0.73	Before_constriction	yes	92
GK2-125	8	0.05	0.79	Before_constriction	yes	92
GK2-125	9	0.05	0.83	Before_constriction	yes	92
GK2-125	10	0.05	0.88	Before_constriction	yes	92
GK2-125	11	0.09	0.97	Before_constriction	yes	92
GK2-125	12	0.08	1.05	Before_constriction	yes	92
GK2-125	13	0.13	1.18	Before_constriction	yes	92
GK2-125	14	0.13	1.31	Before_constriction	yes	92
GK2-125	15	0.11	1.41	Before_constriction	yes	92
GK2-125	16	0.08	1.49	Before_constriction	yes	92
GK2-125	17	0.06	1.55	Before_constriction	yes	92
GK2-125	18	0.11	1.66	Before_constriction	yes	92
GK2-125	19	0.12	1.78	Before_constriction	yes	92
GK2-125	20	0.15	1.93	Before_constriction	yes	92
GK2-125	21	0.1	2.03	Before_constriction	yes	92
GK2-125	22	0.14	2.18	Before_constriction	yes	92
GK2-125	23	0.1	2.28	Before_constriction	yes	92
GK2-125	24	0.13	2.41	Before_constriction	yes	92
GK2-125	25	0.08	2.49	Before_constriction	yes	92
GK2-125	26	0.05	2.54	Before_constriction	yes	92
GK2-125	27	0.12	2.67	Before_constriction	yes	92
GK2-125	28	0.14	2.81	Before_constriction	yes	92
GK2-125	29	0.12	2.92	Before_constriction	yes	92
GK2-125	30	0.12	3.04	Before_constriction	yes	92
GK2-125	31	0.14	3.17	Before_constriction	yes	92
GK2-125	32	0.17	3.35	Before_constriction	yes	92
GK2-125	33	0.15	3.5	Before_constriction	yes	92
GK2-125	34	0.14	3.64	Before_constriction	yes	92
GK2-125	35	0.13	3.77	Before_constriction	yes	92
GK2-125	36	0.14	3.91	Before_constriction	yes	92
GK2-125	37	0.13	4.04	Before_constriction	yes	92
GK2-125	38	0.17	4.21	Before_constriction	yes	92
GK2-125	39	0.16	4.37	Before_constriction	yes	92
GK2-125	40	0.15	4.52	Before_constriction	yes	92
GK2-125	41	0.13	4.65	Before_constriction	yes	92
GK2-125	42	0.16	4.81	Before_constriction	yes	92
GK2-125	43	0.14	4.95	Before_constriction	yes	92
GK2-125	44	0.13	5.08	Before_constriction	yes	92
GK2-125	45	0.15	5.23	Before_constriction	yes	92
GK2-125	46	0.15	5.38	Before_constriction	yes	92
GK2-125	47	0.14	5.52	Before_constriction	yes	92
GK2-125	48	0.16	5.68	Before_constriction	yes	92
GK2-125	49	0.16	5.83	Before_constriction	yes	92
GK2-125	50	0.18	6.01	Before_constriction	yes	92
GK2-125	51	0.2	6.21	Before_constriction	yes	92
GK2-125	52	0.15	6.36	Before_constriction	yes	92
GK2-125	53	0.16	6.52	Before_constriction	yes	92
GK2-125	54	0.1	6.63	Before_constriction	yes	92
GK2-125	55	0.14	6.77	Before_constriction	yes	92
GK2-125	56	0.19	6.96	Before_constriction	yes	92
GK2-125	57	0.2	7.16	Before_constriction	yes	92
GK2-125	58	0.18	7.33	Before_constriction	yes	92
GK2-125	59	0.16	7.5	Before_constriction	yes	92
GK2-125	60	0.18	7.67	Before_constriction	yes	92
GK2-125	61	0.19	7.87	Before_constriction	yes	92
GK2-125	62	0.21	8.08	Before_constriction	yes	92
GK2-125	63	0.19	8.27	Before_constriction	yes	92
GK2-125	64	0.18	8.45	Before_constriction	yes	92
GK2-125	65	0.22	8.66	Before_constriction	yes	92
GK2-125	66	0.21	8.87	Before_constriction	yes	92
GK2-125	67	0.28	9.15	Before_constriction	yes	92
GK2-125	68	0.19	9.33	Before_constriction	yes	92
GK2-125	69	0.15	9.48	Before_constriction	yes	92
GK2-125	70	0.1	9.58	Before_constriction	yes	92
GK2-125	71	0.15	9.73	Before_constriction	yes	92
GK2-125	72	0.19	9.92	Before_constriction	yes	92
GK2-125	73	0.11	10.03	Before_constriction	yes	92
GK2-125	74	0.06	10.09	Before_constriction	yes	92
GK2-125	75	0.13	10.22	Before_constriction	yes	92
GK2-125	76	0.14	10.36	Before_constriction	yes	92
GK2-125	77	0.1	10.46	Before_constriction	yes	92
GK2-125	78	0.14	10.6	Before_constriction	yes	92
GK2-125	79	0.14	10.74	Before_constriction	yes	92
GK2-125	80	0.13	10.87	Before_constriction	yes	92
GK2-125	81	0.19	11.05	Before_constriction	yes	92
GK2-125	82	0.2	11.25	Before_constriction	yes	92
GK2-125	83	0.21	11.47	Before_constriction	yes	92
GK2-125	84	0.26	11.73	Before_constriction	yes	92
GK2-125	85	0.27	12	Before_constriction	yes	92
GK2-125	86	0.36	12.36	Before_constriction	yes	92
GK2-125	87	0.36	12.72	Before_constriction	yes	92
GK2-125	88	0.5	13.22	Before_constriction	yes	92
GK2-125	89	0.49	13.71	Before_constriction	yes	92
GK2-125	90	0.43	14.14	Before_constriction	yes	92
GK2-125	91	0.41	14.55	Before_constriction	yes	92
GK2-125	92	0.41	14.95	Before_constriction	yes	92
GK2-125	93	0.21	15.16	After_constriction	yes	92
GK2-125	94	0.04	15.2	After_constriction	yes	92
GK2-125	95	0.09	15.3	After_constriction	yes	92
GK2-125	96	0.27	15.57	After_constriction	yes	92
GK2-125	97	0.06	15.63	After_constriction	yes	92
GK2-125	98	0.38	16.01	After_constriction	yes	92
GK2-125	99	0.29	16.3	After_constriction	yes	92
GK2-125	100	0.19	16.49	After_constriction	yes	92
GK2-125	101	0.09	16.58	After_constriction	yes	92
GK2-125	102	0.14	16.73	After_constriction	yes	92
GK2-125	103	0.1	16.82	After_constriction	yes	92
GK2-125	104	0.45	17.28	After_constriction	yes	92
GK2-127	1	0.09	0.09	Before_constriction	no	NA
GK2-127	2	0.09	0.18	Before_constriction	no	NA
GK2-127	3	0.12	0.3	Before_constriction	no	NA
GK2-127	4	0.12	0.42	Before_constriction	no	NA
GK2-127	5	0.12	0.53	Before_constriction	no	NA
GK2-127	6	0.1	0.64	Before_constriction	no	NA
GK2-127	7	0.1	0.74	Before_constriction	no	NA
GK2-127	8	0.13	0.86	Before_constriction	no	NA
GK2-127	9	0.13	0.99	Before_constriction	no	NA
GK2-127	10	0.11	1.1	Before_constriction	no	NA
GK2-127	11	0.11	1.21	Before_constriction	no	NA
GK2-127	12	0.12	1.33	Before_constriction	no	NA
GK2-127	13	0.11	1.44	Before_constriction	no	NA
GK2-127	14	0.13	1.57	Before_constriction	no	NA
GK2-127	15	0.13	1.69	Before_constriction	no	NA
GK2-127	16	0.11	1.81	Before_constriction	no	NA
GK2-127	17	0.13	1.94	Before_constriction	no	NA
GK2-127	18	0.09	2.03	Before_constriction	no	NA
GK2-127	19	0.12	2.15	Before_constriction	no	NA
GK2-127	20	0.11	2.26	Before_constriction	no	NA
GK2-127	21	0.11	2.37	Before_constriction	no	NA
GK2-127	22	0.12	2.5	Before_constriction	no	NA
GK2-127	23	0.08	2.57	Before_constriction	no	NA
GK2-127	24	0.13	2.7	Before_constriction	no	NA
GK2-127	25	0.12	2.83	Before_constriction	no	NA
GK2-127	26	0.12	2.94	Before_constriction	no	NA
GK2-127	27	0.15	3.09	Before_constriction	no	NA
GK2-127	28	0.12	3.21	Before_constriction	no	NA
GK2-127	29	0.13	3.34	Before_constriction	no	NA
GK2-127	30	0.11	3.45	Before_constriction	no	NA
GK2-127	31	0.12	3.57	Before_constriction	no	NA
GK2-127	32	0.14	3.7	Before_constriction	no	NA
GK2-127	33	0.13	3.83	Before_constriction	no	NA
GK2-127	34	0.13	3.97	Before_constriction	no	NA
GK2-127	35	0.15	4.11	Before_constriction	no	NA
GK2-127	36	0.16	4.27	Before_constriction	no	NA
GK2-127	37	0.17	4.44	Before_constriction	no	NA
GK2-127	38	0.16	4.6	Before_constriction	no	NA
GK2-127	39	0.12	4.72	Before_constriction	no	NA
GK2-127	40	0.15	4.87	Before_constriction	no	NA
GK2-127	41	0.16	5.03	Before_constriction	no	NA
GK2-127	42	0.19	5.22	Before_constriction	no	NA
GK2-127	43	0.15	5.37	Before_constriction	no	NA
GK2-127	44	0.16	5.53	Before_constriction	no	NA
GK2-127	45	0.18	5.71	Before_constriction	no	NA
GK2-127	46	0.21	5.92	Before_constriction	no	NA
GK2-127	47	0.21	6.13	Before_constriction	no	NA
GK2-127	48	0.17	6.31	Before_constriction	no	NA
GK2-127	49	0.21	6.51	Before_constriction	no	NA
GK2-127	50	0.15	6.66	Before_constriction	no	NA
GK2-127	51	0.21	6.87	Before_constriction	no	NA
GK2-127	52	0.22	7.09	Before_constriction	no	NA
GK2-127	53	0.2	7.3	Before_constriction	no	NA
GK2-127	54	0.28	7.58	Before_constriction	no	NA
GK2-127	55	0.17	7.75	Before_constriction	no	NA
GK2-127	56	0.19	7.94	Before_constriction	no	NA
GK2-127	57	0.13	8.06	Before_constriction	no	NA
GK2-127	58	0.13	8.19	Before_constriction	no	NA
GK2-127	59	0.15	8.34	Before_constriction	no	NA
GK2-127	60	0.13	8.47	Before_constriction	no	NA
GK2-127	61	0.13	8.6	Before_constriction	no	NA
GK2-127	62	0.15	8.76	Before_constriction	no	NA
GK2-127	63	0.16	8.92	Before_constriction	no	NA
GK2-127	64	0.15	9.07	Before_constriction	no	NA
GK2-127	65	0.13	9.2	Before_constriction	no	NA
GK2-127	66	0.21	9.4	Before_constriction	no	NA
GK2-127	67	0.23	9.63	Before_constriction	no	NA
GK2-127	68	0.27	9.9	Before_constriction	no	NA
GK2-127	69	0.36	10.27	Before_constriction	no	NA
GK2-127	70	0.47	10.74	Before_constriction	no	NA
GK2-127	71	0.46	11.2	Before_constriction	no	NA
GK2-127	72	0.49	11.69	Before_constriction	no	NA
GK2-127	73	0.26	11.94	Before_constriction	no	NA
GK2-127	74	0.34	12.28	Before_constriction	no	NA
GK2-128	1	0.14	0.14	Before_constriction	yes	85
GK2-128	2	0.17	0.3	Before_constriction	yes	85
GK2-128	3	0.14	0.44	Before_constriction	yes	85
GK2-128	4	0.12	0.56	Before_constriction	yes	85
GK2-128	5	0.1	0.66	Before_constriction	yes	85
GK2-128	6	0.09	0.75	Before_constriction	yes	85
GK2-128	7	0.15	0.9	Before_constriction	yes	85
GK2-128	8	0.1	1	Before_constriction	yes	85
GK2-128	9	0.09	1.08	Before_constriction	yes	85
GK2-128	10	0.1	1.19	Before_constriction	yes	85
GK2-128	11	0.11	1.3	Before_constriction	yes	85
GK2-128	12	0.09	1.38	Before_constriction	yes	85
GK2-128	13	0.08	1.47	Before_constriction	yes	85
GK2-128	14	0.09	1.55	Before_constriction	yes	85
GK2-128	15	0.15	1.7	Before_constriction	yes	85
GK2-128	16	0.13	1.82	Before_constriction	yes	85
GK2-128	17	0.08	1.91	Before_constriction	yes	85
GK2-128	18	0.11	2.02	Before_constriction	yes	85
GK2-128	19	0.15	2.17	Before_constriction	yes	85
GK2-128	20	0.12	2.29	Before_constriction	yes	85
GK2-128	21	0.12	2.4	Before_constriction	yes	85
GK2-128	22	0.14	2.54	Before_constriction	yes	85
GK2-128	23	0.12	2.66	Before_constriction	yes	85
GK2-128	24	0.11	2.78	Before_constriction	yes	85
GK2-128	25	0.12	2.9	Before_constriction	yes	85
GK2-128	26	0.13	3.03	Before_constriction	yes	85
GK2-128	27	0.14	3.16	Before_constriction	yes	85
GK2-128	28	0.14	3.31	Before_constriction	yes	85
GK2-128	29	0.12	3.43	Before_constriction	yes	85
GK2-128	30	0.13	3.56	Before_constriction	yes	85
GK2-128	31	0.15	3.7	Before_constriction	yes	85
GK2-128	32	0.13	3.84	Before_constriction	yes	85
GK2-128	33	0.13	3.96	Before_constriction	yes	85
GK2-128	34	0.16	4.13	Before_constriction	yes	85
GK2-128	35	0.13	4.26	Before_constriction	yes	85
GK2-128	36	0.17	4.42	Before_constriction	yes	85
GK2-128	37	0.12	4.54	Before_constriction	yes	85
GK2-128	38	0.15	4.69	Before_constriction	yes	85
GK2-128	39	0.1	4.79	Before_constriction	yes	85
GK2-128	40	0.14	4.93	Before_constriction	yes	85
GK2-128	41	0.15	5.09	Before_constriction	yes	85
GK2-128	42	0.14	5.22	Before_constriction	yes	85
GK2-128	43	0.16	5.38	Before_constriction	yes	85
GK2-128	44	0.13	5.51	Before_constriction	yes	85
GK2-128	45	0.2	5.71	Before_constriction	yes	85
GK2-128	46	0.22	5.93	Before_constriction	yes	85
GK2-128	47	0.15	6.08	Before_constriction	yes	85
GK2-128	48	0.2	6.28	Before_constriction	yes	85
GK2-128	49	0.14	6.42	Before_constriction	yes	85
GK2-128	50	0.12	6.54	Before_constriction	yes	85
GK2-128	51	0.18	6.71	Before_constriction	yes	85
GK2-128	52	0.14	6.86	Before_constriction	yes	85
GK2-128	53	0.09	6.94	Before_constriction	yes	85
GK2-128	54	0.13	7.07	Before_constriction	yes	85
GK2-128	55	0.13	7.2	Before_constriction	yes	85
GK2-128	56	0.19	7.4	Before_constriction	yes	85
GK2-128	57	0.27	7.66	Before_constriction	yes	85
GK2-128	58	0.19	7.85	Before_constriction	yes	85
GK2-128	59	0.2	8.05	Before_constriction	yes	85
GK2-128	60	0.23	8.27	Before_constriction	yes	85
GK2-128	61	0.2	8.47	Before_constriction	yes	85
GK2-128	62	0.22	8.68	Before_constriction	yes	85
GK2-128	63	0.26	8.95	Before_constriction	yes	85
GK2-128	64	0.18	9.12	Before_constriction	yes	85
GK2-128	65	0.2	9.32	Before_constriction	yes	85
GK2-128	66	0.16	9.48	Before_constriction	yes	85
GK2-128	67	0.1	9.59	Before_constriction	yes	85
GK2-128	68	0.15	9.74	Before_constriction	yes	85
GK2-128	69	0.08	9.82	Before_constriction	yes	85
GK2-128	70	0.06	9.88	Before_constriction	yes	85
GK2-128	71	0.14	10.01	Before_constriction	yes	85
GK2-128	72	0.14	10.15	Before_constriction	yes	85
GK2-128	73	0.15	10.3	Before_constriction	yes	85
GK2-128	74	0.11	10.41	Before_constriction	yes	85
GK2-128	75	0.18	10.59	Before_constriction	yes	85
GK2-128	76	0.19	10.78	Before_constriction	yes	85
GK2-128	77	0.31	11.09	Before_constriction	yes	85
GK2-128	78	0.4	11.49	Before_constriction	yes	85
GK2-128	79	0.43	11.92	Before_constriction	yes	85
GK2-128	80	0.51	12.43	Before_constriction	yes	85
GK2-128	81	0.22	12.65	Before_constriction	yes	85
GK2-128	82	0.4	13.05	Before_constriction	yes	85
GK2-128	83	0.45	13.49	Before_constriction	yes	85
[truncated: 3,476 more rows]
