# Supplementary material for: On growth and form of irregular coiled-shell of a terrestrial snail: Plectostoma concinnum (Fulton, 1901) (Mollusca: Caenogastropoda: Diplommatinidae)
Source: PeerJ. 2014 May 15;2:e383. doi: 10.7717/peerj.383 (PMC4034611; doi:10.7717/peerj.383)
Supplement: File S9 [file peerj-02-383-s009.zip]

Archive with 1 entries (1 files):
- Supplemental information File S9. Digitalised 3D ontogeny axis of a shell for torsion and curvature analysis in Blender.blend
