# Supplementary material for: On growth and form of irregular coiled-shell of a terrestrial snail: Plectostoma concinnum (Fulton, 1901) (Mollusca: Caenogastropoda: Diplommatinidae)
Source: PeerJ. 2014 May 15;2:e383. doi: 10.7717/peerj.383 (PMC4034611; doi:10.7717/peerj.383)
Supplement: File S10 [file peerj-02-383-s010.xlsx]

## Sheet: fig S2 20122013
Specimen ID	growth stage before growth experiment	ontogeny aixs before growth experiment	Growth experiment period (days)	total ontogeny axis length growth during the experiment	total number of ribs growth during the experiment	ontogeny axis length growth per day	number of ribs growth per day
GK1-100	spire	10.751	2	0.7047	1	0.3524	0.5
GK1-104	spire	13.337	2	0.6062	2	0.3031	1															Estimation of total shell growth period
GK1-105	spire	10.307	2	0.81	4	0.405	2
GK1-109	spire	11.831	2	0.3769	1	0.1884	0.5
GK1-111	spire	7.524	2	0.3873	2	0.1937	1															A) Estimation based on the faster growth rate
GK1-116	spire	12.443	2	1.179	2	0.5895	1																	ontogeny axis legnth (mm)	grwoth rate (mm/day)	estimate total shell growth period (days)
GK1-119	spire	7.528	2	0.5137	2	0.2569	1
GK1-77	spire	13.364	2	0.9077	3	0.4538	1.5																Spire (4 days experiment)	13	0.8	16.25
GK1-80	spire	7.424	2	0.4948	3	0.2474	1.5																Tuba (11 days experiment)	4	0.29	13.7931
GK1-86	spire	5.866	2	0.2668	2	0.1334	1																			30.0431
GK1-87	spire	11.95	2	0.3088	1	0.1544	0.5
GK1-88	spire	6.597	2	0.141	1	0.0705	0.5															B) Estimation based on the moderate growth rate
GK1-91	spire	7.595	2	0.519	3	0.2595	1.5																	ontogeny axis legnth (mm)	grwoth rate (mm/day)	estimate total shell growth period (days)
GK1-93	spire	12.204	2	0.8759	2	0.438	1
GK1-94	spire	9.151	2	0.8871	5	0.4435	2.5																Spire (2 days experiment)	13	0.75	17.3333
GK1-99	spire	12.514	2	1.1959	2	0.598	1																Tuba (4 days experiment)	4	0.1	40
GK1-76	tuba	15.371	2	0.3165	1	0.1583	0.5																			57.3333
GK1-85	tuba	14.812	2	0.7862	1	0.3931	0.5
GK2-124	spire	10.736	3	1.4684	2	0.4895	0.6667
GK2-127	spire	11.685	3	0.5945	2	0.1982	0.6667
GK2-130	spire	9.226	3	0.5926	5	0.1975	1.6667															C) Estimation based on the slowest growth rate
GK2-120	tuba	15.055	3	0.4905	2	0.1635	0.6667																	ontogeny axis legnth (mm)	grwoth rate (mm/day)	estimate total shell growth period (days)
GK2-121	tuba	16.101	3	0.5737	2	0.1912	0.6667
GK2-122	tuba	13.169	3	1.0014	5	0.3338	1.6667																Spire (2 days experiment)	13	0.75	17.3333
GK2-123	tuba	14.591	3	0.552	3	0.184	1																Tuba (3 days experiment)	4	0.05	80
GK2-125	tuba	16.728	3	0.5472	2	0.1824	0.6667																			97.3333
GK2-128	tuba	14.386	3	1.0375	3	0.3458	1
GK2-129	tuba	13.851	3	0.5737	3	0.1912	1
GK2-131	tuba	13.192	3	0.4303	3	0.1434	1
GP4-132	spire	10.591	4	0.5302	3	0.1325	0.75
GP4-137	spire	12.319	4	1.1471	5	0.2868	1.25
GP4-144	spire	10.656	4	0.5087	2	0.1272	0.5
GP4-145	spire	8.007	4	0.2124	2	0.0531	0.5
GP4-147	spire	10.018	4	0.9557	6	0.2389	1.5
GP4-151	spire	8.131	4	0.5015	3	0.1254	0.75
GP4-154	spire	10.487	4	0.9965	3	0.2491	0.75
GP4-159	spire	6.004	4	0.7103	3	0.1776	0.75
GP4-133	tuba	13.578	4	0.8896	3	0.2224	0.75
GP4-136	tuba	13.31	4	0.3086	3	0.0772	0.75
GP4-142	tuba	12.755	4	1.2193	8	0.3048	2
GP4-152	tuba	12.747	4	0.2341	2	0.0585	0.5
GP4-155	tuba	14.215	4	0.2161	2	0.054	0.5
GP4-160	tuba	12.795	4	0.8644	5	0.2161	1.25
GP4-161	tuba	14.143	4	0.9867	5	0.2467	1.25
GP3-51	spire	10.244	11	3.4458	17	0.3133	1.5455
GP3-62	spire	10.561	11	0.1376	1	0.0125	0.0909
GP3-63	spire	6.627	11	3.6997	25	0.3363	2.2727
GP3-28	tuba	14.915	11	1.1553	5	0.105	0.4545
GP3-33	tuba	15.983	11	0.4087	4	0.0372	0.3636
GP3-35	tuba	13.558	11	0.8207	5	0.0746	0.4545
GP3-37	tuba	11.831	11	2.3747	12	0.2159	1.0909
GP3-46	tuba	16.598	11	1.018	4	0.0925	0.3636
GP3-47	tuba	15.449	11	1.107	5	0.1006	0.4545
GP3-53	tuba	15.882	11	0.9976	6	0.0907	0.5455
GP3-60	tuba	14.553	11	0.1652	3	0.015	0.2727
GP3-68	tuba	13.87	11	2.0118	10	0.1829	0.9091
GP1-1	tuba	16.338	13	0.8141	3	0.0626	0.2308
GP1-10	tuba	17.479	13	1.5794	5	0.1215	0.3846
GP1-12	tuba	16.503	13	1.0651	3	0.0819	0.2308
GP1-6	tuba	14.649	13	0.9237	3	0.0711	0.2308
GP1-7	tuba	13.581	13	2.5349	11	0.195	0.8462
GP1-8	tuba	16.07	13	0.82	2	0.0631	0.1538
GP2-19	tuba	17.07	13	0.8061	3	0.062	0.2308
GP2-20	tuba	17.089	13	0.9084	6	0.0699	0.4615
GP2-21	tuba	14.83	13	1.2935	5	0.0995	0.3846
